# Supplementary material for: Small mosquitoes, large implications: crowding and starvation affects gene expression and nutrient accumulation in Aedes aegypti
Source: Parasit Vectors. 2015 Apr 28;8:252. doi: 10.1186/s13071-015-0863-9 (PMC4415286; doi:10.1186/s13071-015-0863-9)
Supplement: Additional file 1: — Sequencing alignment and DESeq statistical results. [file 13071_2015_863_MOESM1_ESM.txt]

GeneID	Descr	LBM/LNBF	LBM	LNBF	R-Stat	pval	SBM/SNBF	SBM	SNBF	R-Stat	pval	LBM/SBM	LBM	SBM	R-Stat	pval	lnbf/snbf	LNBF	SNBF	R-Stat	pval
AAEL017465-RA		0.34	8.2	24	2.0	1.000	0.16	1393.8	8808	2027.4	0.034	0.00	9.1	3151	988.0	0.000	0.00	11.7	8808	1495.2	0.000
AAEL006425-RA	trypsin	4.33	82.2	19	9.9	0.000	0.11	634.8	6041	1741.4	0.018	0.06	91.0	1435	329.5	0.005	0.00	9.3	6041	550.2	0.000
AAEL009760-RA	Niemann-Pick Type C-2, putative	29.50	472.1	16	123.2	0.003	0.27	1047.0	3933	584.3	0.538	0.22	522.4	2367	292.9	0.645	0.00	7.8	3933	612.8	0.000
AAEL001703-RA	serine-type enodpeptidase,	10.73	633.3	59	128.7	0.000	0.03	271.2	10580	4496.2	0.000	1.14	700.8	613	1.3	0.059	0.00	28.9	10580	17.1	0.000
AAEL007818-RA	Trypsin 3A1 Precursor (EC 3.4.21.4)	2.30	640.7	278	34.6	0.000	0.00	105.3	40711	20300.0	0.000	2.98	708.9	238	55.3	0.000	0.00	136.1	40711	9.5	0.000
AAEL007818-RB	Trypsin 3A1 Precursor (EC 3.4.21.4)	2.17	447.4	206	21.5	0.000	0.00	78.3	29391	14644.7	0.000	2.80	495.1	177	35.4	0.000	0.00	100.8	29391	5.2	0.000
AAEL003060-RA	serine-type enodpeptidase,	8.77	3965.7	452	743.1	0.000	0.01	279.6	43017	20746.6	0.000	6.94	4388.4	632	709.2	0.000	0.01	221.3	43017	290.4	0.000
AAEL014188-RA	serine-type enodpeptidase,	8.78	2466.4	281	462.3	0.000	0.01	216.3	26184	12458.6	0.000	5.58	2729.3	489	386.3	0.001	0.01	137.5	26184	141.3	0.000
AAEL009330-RA	carbonic anhydrase II, putative	1.64	6.6	4	0.2	0.081	0.04	15.0	371	145.1	0.000	0.21	7.3	34	4.3	0.326	0.01	2.0	371	8.9	0.000
AAEL005004-RA	hypothetical protein	0.28	12.3	44	4.6	0.789	0.00	11.9	3716	1842.2	0.000	0.51	13.7	27	1.0	1.000	0.01	21.5	3716	3.8	0.000
AAEL013628-RA	trypsin-eta, putative	1.44	5.8	4	0.1	0.141	0.02	4.9	306	138.1	0.000	0.58	6.4	11	0.3	0.872	0.01	2.0	306	1.3	0.000
AAEL006111-RA	hypothetical protein	0.26	4.9	19	2.1	0.806	0.00	3.1	1348	674.0	0.000	0.78	5.5	7	0.0	0.609	0.01	9.3	1348	0.5	0.000
AAEL017022-RA		5.62	196.6	35	28.9	0.001	0.10	228.7	2331	692.8	0.032	0.42	217.5	517	28.8	1.000	0.01	17.1	2331	86.4	0.000
AAEL009219-RA	predicted protein	3.08	24.7	8	2.1	0.640	9.16	4829.5	527	1079.2	0.844	0.00	27.3	10918	3433.9	0.296	0.01	3.9	527	5191.9	0.248
AAEL008781-RA	serine-type enodpeptidase,	3.82	806.8	211	86.9	0.000	0.08	1051.0	12929	4145.1	0.006	0.38	892.8	2376	159.9	0.886	0.01	103.3	12929	437.3	0.000
AAEL007055-RA	lipase	77.72	155.4	2	45.1	0.064	1.77	215.4	122	7.6	0.849	0.35	172.0	487	36.0	0.947	0.01	1.0	122	94.1	0.084
AAEL008784-RA	serine-type enodpeptidase,	1.03	4.1	4	0.0	0.583	0.30	73.4	242	30.9	0.618	0.03	4.6	166	45.0	0.092	0.01	2.0	242	71.3	0.006
AAEL014516-RA	metalloproteinase, putative	0.51	12.3	24	0.9	0.481	0.01	15.5	1415	660.3	0.000	0.39	13.7	35	2.2	0.871	0.01	11.7	1415	6.2	0.000
AAEL006111-RB	hypothetical protein	0.29	4.1	14	1.4	1.000	0.00	2.2	800	398.2	0.000	0.91	4.6	5	0.0	0.578	0.01	6.9	800	0.3	0.000
AAEL011734-RA	Toll-likeReceptor.	5.89	35.4	6	5.4	0.000	0.04	13.3	300	115.1	0.000	1.30	39.1	30	0.3	0.077	0.01	2.9	300	0.5	0.000
AAEL013703-RA	trypsin	0.29	5.8	20	2.0	0.935	0.01	9.3	999	471.7	0.000	0.30	6.4	21	1.9	0.625	0.01	9.8	999	4.5	0.000
AAEL008567-RA	serine-type enodpeptidase,	0.35	2.5	7	0.5	1.000	0.02	5.8	333	148.9	0.000	0.21	2.7	13	1.7	0.510	0.01	3.4	333	3.4	0.000
AAEL003056-RA	brain chitinase and chia	8.22	24.7	3	4.5	0.031	0.27	34.5	130	19.4	0.524	0.35	27.3	78	5.8	0.912	0.01	1.5	130	15.2	0.004
AAEL011542-RA	metalloproteinase, putative	0.34	28.8	85	7.0	1.000	0.01	22.1	3656	1769.5	0.000	0.64	31.9	50	0.9	0.455	0.01	41.6	3656	5.2	0.000
AAEL009680-RA	chymotrypsin, putative	304.29	608.6	2	187.6	0.074	24.49	1591.6	65	463.9	0.526	0.19	673.5	3598	505.8	0.797	0.02	1.0	65	1006.3	0.197
AAEL008155-RA	protease m1 zinc metalloprotease	2.36	37.8	16	2.1	0.001	0.01	4.0	514	245.5	0.000	4.65	41.9	9	5.2	0.000	0.02	7.8	514	1.7	0.000
AAEL017380-RA		0.74	332.3	448	4.1	0.019	0.02	211.9	13954	6325.9	0.000	0.77	367.7	479	3.3	0.179	0.02	219.3	13954	37.0	0.000
AAEL012778-RB	protease m1 zinc metalloprotease	2.03	30.4	15	1.3	0.002	0.02	9.3	453	198.5	0.000	1.60	33.7	21	0.7	0.031	0.02	7.3	453	0.1	0.000
AAEL014896-RA	conserved hypothetical protein	1.06	7.4	7	0.0	0.218	0.03	6.6	207	84.8	0.000	0.55	8.2	15	0.5	0.888	0.02	3.4	207	1.9	0.000
AAEL011551-RA	conserved hypothetical protein	10.69	160.4	15	32.5	0.202	1.49	658.7	443	12.5	0.908	0.12	177.5	1489	272.1	0.630	0.02	7.3	443	491.2	0.123
AAEL012778-RA	protease m1 zinc metalloprotease	2.12	25.5	12	1.2	0.005	0.02	5.8	333	148.9	0.000	2.17	28.2	13	1.3	0.017	0.02	5.9	333	0.0	0.000
AAEL009420-RA	ClassB Scavenger Receptor (CD36 domain).	1.17	8.2	7	0.0	0.167	0.05	9.3	194	73.0	0.001	0.43	9.1	21	1.1	1.000	0.02	3.4	194	3.4	0.000
AAEL009577-RA	conserved hypothetical protein	0.25	2.5	10	1.2	0.929	0.02	4.9	277	123.7	0.000	0.25	2.7	11	1.2	0.635	0.02	4.9	277	2.7	0.000
AAEL015515-RA	Cecropin,Anti-Microbial Peptide.	0.82	1.6	2	0.0	0.814	0.04	2.2	55	21.6	0.054	0.36	1.8	5	0.4	1.000	0.02	1.0	55	0.9	0.009
AAEL003298-RA	alkaline phosphatase	3.07	33.7	11	2.8	0.006	0.01	3.5	299	138.7	0.000	4.66	37.3	8	4.6	0.006	0.02	5.4	299	1.5	0.000
AAEL006106-RA	conserved hypothetical protein	0.52	5.8	11	0.4	0.665	0.01	2.7	289	136.6	0.000	1.06	6.4	6	0.0	0.410	0.02	5.4	289	0.2	0.000
AAEL007204-RA	conserved hypothetical protein	1.81	9.0	5	0.3	0.199	0.26	32.7	128	19.8	0.459	0.14	10.0	74	12.7	0.337	0.02	2.4	128	23.4	0.003
AAEL006109-RA	conserved hypothetical protein	2.06	4.1	2	0.2	0.313	0.03	1.3	48	20.2	0.036	1.52	4.6	3	0.1	0.528	0.02	1.0	48	0.0	0.011
AAEL007478-RA	conserved hypothetical protein	18.09	126.7	7	30.1	0.244	3.90	609.1	156	80.1	0.800	0.10	140.2	1377	269.6	0.659	0.02	3.4	156	475.1	0.217
AAEL003590-RA	hypothetical protein	89.48	447.4	5	131.2	0.101	9.56	1042.2	109	236.8	0.620	0.21	495.1	2356	303.5	0.817	0.02	2.4	109	624.8	0.200
AAEL001577-RA	conserved hypothetical protein	84.19	673.6	8	196.7	0.103	9.43	1565.9	166	354.0	0.624	0.21	745.4	3540	455.3	0.819	0.02	3.9	166	937.9	0.202
AAEL003596-RA	hypothetical protein	158.11	632.4	4	190.9	0.102	23.65	1939.2	82	561.8	0.548	0.16	699.8	4384	684.6	0.765	0.02	2.0	82	1308.8	0.236
AAEL009244-RA	serine-type enodpeptidase,	62.13	1366.9	22	389.9	0.165	13.36	5931.8	444	1507.9	0.652	0.11	1512.5	13410	2512.9	0.701	0.02	10.8	444	4496.6	0.243
AAEL000621-RA	Cecropin,Anti-Microbial Peptide.	0.23	6.6	28	3.5	0.637	0.06	35.8	555	192.4	0.000	0.09	7.3	81	16.6	0.010	0.02	13.7	555	28.8	0.000
AAEL000625-RA	Cecropin,Anti-Microbial Peptide.	0.15	1.6	11	1.9	0.594	0.10	22.6	216	62.4	0.014	0.04	1.8	51	13.3	0.008	0.02	5.4	216	21.3	0.000
AAEL011296-RA	conserved hypothetical protein	14.69	102.8	7	23.1	0.113	0.46	61.9	134	8.6	0.801	0.81	113.8	140	0.6	0.775	0.03	3.4	134	9.7	0.114
AAEL013267-RA	conserved hypothetical protein	16.61	83.1	5	19.3	0.132	1.56	146.9	94	3.4	0.863	0.28	91.9	332	33.1	0.866	0.03	2.4	94	75.8	0.141
AAEL000611-RA	Cecropin, Anti-Microbial Peptide.	0.18	10.7	59	9.0	0.244	0.02	16.8	1090	493.4	0.000	0.31	11.8	38	3.3	0.535	0.03	28.9	1090	8.0	0.000
AAEL012786-RA	conserved hypothetical protein	1.64	6.6	4	0.2	0.180	0.21	15.0	73	13.8	0.269	0.21	7.3	34	4.3	0.512	0.03	2.0	73	8.9	0.001
AAEL007812-RA	cytochrome P450	8.22	16.4	2	3.0	0.088	0.04	1.3	36	14.4	0.126	6.07	18.2	3	2.7	0.165	0.03	1.0	36	1.0	0.058
AAEL011588-RA	conserved hypothetical protein	13.30	79.8	6	17.4	0.128	1.11	119.9	108	0.2	0.937	0.33	88.3	271	22.3	0.916	0.03	2.9	108	55.6	0.126
AAEL003632-RA	Clip-domain serine protease, family B.	0.63	22.2	35	0.7	0.256	0.02	12.4	622	273.6	0.000	0.88	24.6	28	0.1	0.285	0.03	17.1	622	1.7	0.000
AAEL015447-RA	hypothetical protein	103.21	619.3	6	183.1	0.108	15.91	1686.2	106	449.2	0.576	0.18	685.3	3812	551.2	0.786	0.03	2.9	106	1084.8	0.234
AAEL017226-RA		8.74	69.9	8	13.1	0.176	1.23	172.5	140	1.0	0.912	0.20	77.4	390	52.5	0.748	0.03	3.9	140	106.3	0.131
AAEL001392-RA	hypothetical protein	1.18	75.7	64	0.2	0.070	0.21	225.2	1098	208.8	0.143	0.16	83.7	509	78.0	0.091	0.03	31.3	1098	150.2	0.000
AAEL002578-RA	conserved hypothetical protein	9.96	89.6	9	17.7	0.175	1.54	236.2	153	5.3	0.865	0.19	99.2	534	75.5	0.735	0.03	4.4	153	149.8	0.144
AAEL002495-RA	conserved hypothetical protein	3.80	376.7	99	40.4	0.217	0.66	1113.8	1676	35.3	1.000	0.17	416.8	2518	384.5	0.642	0.03	48.5	1676	741.2	0.084
AAEL004798-RA	conserved hypothetical protein	7.40	532.9	72	92.1	0.125	0.63	754.2	1195	31.2	1.000	0.35	589.7	1705	129.6	0.930	0.03	35.2	1195	334.7	0.085
AAEL008599-RA	zinc carboxypeptidase	7.95	23.9	3	4.3	0.091	0.42	20.8	49	3.7	0.781	0.56	26.4	47	1.3	0.875	0.03	1.5	49	5.8	0.065
AAEL008444-RA	conserved hypothetical protein	12.17	121.7	10	25.8	0.086	0.49	78.7	162	9.3	0.821	0.76	134.7	178	1.4	0.772	0.03	4.9	162	14.1	0.091
AAEL007792-RA	conserved hypothetical protein	6.41	32.1	5	5.1	0.062	0.49	38.0	77	4.2	0.848	0.41	35.5	86	5.0	1.000	0.03	2.4	77	14.6	0.035
AAEL002811-RA	conserved hypothetical protein	26.87	241.8	9	62.1	0.143	3.90	538.8	138	70.9	0.726	0.22	267.6	1218	151.3	0.816	0.03	4.4	138	316.1	0.202
AAEL004599-RA	hypothetical protein	0.96	5.8	6	0.0	0.395	0.06	4.9	87	31.5	0.020	0.58	6.4	11	0.3	0.936	0.03	2.9	87	1.3	0.002
AAEL013284-RA	serine-type enodpeptidase,	174.00	2436.0	14	738.2	0.084	1.49	299.0	201	5.7	1.000	3.99	2695.6	676	291.6	0.521	0.03	6.9	201	80.7	0.250
AAEL007922-RA	conserved hypothetical protein	0.14	5.8	42	7.6	0.170	0.06	38.0	599	208.7	0.000	0.07	6.4	86	18.9	0.002	0.03	20.6	599	32.0	0.000
AAEL013899-RA	protease m1 zinc metalloprotease	1.27	25.5	20	0.2	0.069	0.16	42.9	273	63.1	0.072	0.29	28.2	97	9.2	0.592	0.04	9.8	273	21.5	0.000
AAEL008430-RA	conserved hypothetical protein	13.08	143.9	11	31.3	0.141	0.40	59.7	150	12.8	0.754	1.18	159.3	135	0.5	0.677	0.04	5.4	150	3.3	0.161
AAEL006953-RA	conserved hypothetical protein	1.28	11.5	9	0.1	0.802	68.89	8336.0	121	2741.8	0.678	0.00	12.7	18845	6021.6	0.236	0.04	4.4	121	9060.2	0.392
AAEL007488-RA	hypothetical protein	16.72	200.7	12	46.7	0.171	3.08	492.8	160	50.2	0.759	0.20	222.1	1114	149.5	0.784	0.04	5.9	160	302.9	0.206
AAEL004522-RA	Gambicin,Anti-Microbial Peptide.	24.99	324.9	13	82.4	0.256	10.61	1835.7	173	433.5	0.704	0.09	359.5	4150	864.3	0.657	0.04	6.4	173	1491.1	0.299
AAEL000647-RA	predicted protein	66.93	1940.9	29	557.1	0.099	8.63	3296.8	382	718.7	0.614	0.29	2147.8	7453	711.9	0.896	0.04	14.2	382	1659.3	0.228
AAEL001290-RA	conserved hypothetical protein	0.05	11.5	255	67.9	0.000	0.06	206.1	3346	1176.8	0.000	0.03	12.7	466	126.5	0.000	0.04	124.8	3346	200.2	0.000
AAEL008085-RA	trypsin	0.41	2.5	6	0.4	1.000	0.10	8.0	78	22.8	0.092	0.15	2.7	18	2.9	0.438	0.04	2.9	78	5.5	0.004
AAEL012700-RA	ATP-binding cassette sub-family A member 3, putative	6.74	33.7	5	5.5	0.088	0.58	37.6	65	2.3	1.000	0.44	37.3	85	4.4	1.000	0.04	2.4	65	13.7	0.069
AAEL012549-RA	ATPase, class vi, type 11c	2.30	66.6	29	3.6	0.437	1.09	410.1	375	0.5	0.974	0.08	73.7	927	198.8	0.511	0.04	14.2	375	339.6	0.184
AAEL001837-RA	lipase	0.35	2.5	7	0.5	1.000	0.03	3.1	90	36.4	0.010	0.39	2.7	7	0.4	1.000	0.04	3.4	90	1.2	0.004
AAEL003212-RA	protease m1 zinc metalloprotease	1.88	13.2	7	0.5	0.065	0.14	12.4	89	22.2	0.094	0.52	14.6	28	1.0	0.890	0.04	3.4	89	3.8	0.001
AAEL013885-RA	conserved hypothetical protein	38.43	576.5	15	156.3	0.112	4.85	921.8	190	145.2	0.679	0.31	638.0	2084	185.6	0.908	0.04	7.3	190	446.1	0.216
AAEL010752-RA	hypothetical protein	0.41	1.6	4	0.2	1.000	1.81	90.7	50	3.5	0.925	0.01	1.8	205	61.7	0.259	0.04	2.0	50	94.5	0.269
AAEL008610-RA	myosin vii	2.50	72.4	29	4.5	0.356	0.90	325.1	360	0.5	0.991	0.11	80.1	735	139.8	0.541	0.04	14.2	360	248.9	0.145
AAEL013789-RA	conserved hypothetical protein	0.14	5.8	41	7.3	0.190	0.06	28.8	505	181.7	0.000	0.10	6.4	65	12.9	0.013	0.04	20.1	505	22.7	0.000
AAEL003424-RA	zinc carboxypeptidase	8.84	35.4	4	6.6	0.171	1.24	60.6	49	0.4	0.900	0.29	39.1	137	13.2	0.871	0.04	2.0	49	30.7	0.165
AAEL000651-RA	alpha-amylase	50.44	302.6	6	84.6	0.131	9.33	671.9	72	151.2	0.622	0.22	334.9	1519	188.1	0.830	0.04	2.9	72	393.4	0.261
AAEL003313-RA	alkaline phosphatase	1.26	21.4	17	0.1	0.056	0.06	12.4	203	71.6	0.001	0.85	23.7	28	0.1	0.373	0.04	8.3	203	1.8	0.000
AAEL000500-RA	conserved hypothetical protein	15.18	167.0	11	37.9	0.193	0.07	9.7	131	43.4	0.394	8.40	184.7	22	32.9	0.332	0.04	5.4	131	14.5	0.230
AAEL012813-RA	sphingolipid delta 4 desaturase/c-4 hydroxylase protein des2	1.23	2.5	2	0.0	0.640	0.08	1.8	23	7.5	0.256	0.68	2.7	4	0.1	0.977	0.04	1.0	23	0.4	0.107
AAEL000627-RA	Cecropin-A Precursor	0.49	2.5	5	0.2	0.936	0.05	2.7	57	21.6	0.049	0.46	2.7	6	0.3	1.000	0.04	2.4	57	0.9	0.018
AAEL011450-RA	alcohol dehydrogenase, putative	0.62	2.5	4	0.1	0.839	0.08	3.5	45	14.6	0.122	0.34	2.7	8	0.6	0.924	0.04	2.0	45	1.6	0.027
AAEL012702-RA	ATP-binding cassette sub-family A member 3, putative	7.32	153.8	21	26.4	0.287	2.76	646.7	234	57.1	0.807	0.12	170.2	1462	270.1	0.650	0.04	10.3	234	485.7	0.242
AAEL013760-RA	homeobox protein nk-2	1.10	6.6	6	0.0	0.460	0.37	24.3	65	6.2	0.710	0.13	7.3	55	9.5	0.436	0.05	2.9	65	17.6	0.043
AAEL008079-RA	trypsin-alpha, putative	11.97	107.7	9	22.7	0.204	2.85	276.9	97	25.6	0.772	0.19	119.2	626	86.9	0.769	0.05	4.4	97	173.8	0.231
AAEL012093-RA	leucine-rich transmembrane protein	3.70	29.6	8	3.1	0.214	0.68	57.5	84	1.5	1.000	0.25	32.8	130	14.3	0.798	0.05	3.9	84	31.4	0.119
AAEL004090-RA	conserved hypothetical protein	1.70	382.4	225	9.8	0.000	0.11	249.9	2352	674.5	0.000	0.75	423.2	565	4.7	0.222	0.05	110.1	2352	45.6	0.000
AAEL015110-RA	dipeptidyl-peptidase	2.47	17.3	7	1.1	0.067	0.15	11.1	73	17.3	0.194	0.76	19.1	25	0.2	0.609	0.05	3.4	73	1.9	0.008
AAEL013717-RA	sphingomyelin phosphodiesterase	6.31	37.8	6	6.0	0.369	3.40	211.0	62	24.2	0.811	0.09	41.9	477	98.9	0.617	0.05	2.9	62	170.9	0.292
AAEL011336-RA	conserved hypothetical protein	1.32	6.6	5	0.1	0.303	0.07	3.5	51	17.3	0.064	0.91	7.3	8	0.0	0.681	0.05	2.4	51	0.4	0.014
AAEL002655-RA	matrix metalloproteinase	2.01	658.8	328	26.6	0.000	0.17	576.4	3344	726.3	0.001	0.56	729.0	1303	37.5	0.659	0.05	160.6	3344	161.2	0.000
AAEL000915-RA	hypothetical protein	3.45	34.5	10	3.3	0.327	1.18	119.0	101	0.4	0.930	0.14	38.2	269	44.9	0.647	0.05	4.9	101	83.8	0.192
AAEL000667-RB	alpha-amylase	101.66	1321.6	13	390.5	0.084	16.40	2131.7	130	572.1	0.529	0.30	1462.5	4819	433.6	0.910	0.05	6.4	130	1037.5	0.268
AAEL013373-RA	inwardly rectifying k+ channel,	1.37	4.1	3	0.0	0.429	0.21	6.2	30	5.7	0.428	0.33	4.6	14	1.2	0.913	0.05	1.5	30	2.9	0.049
AAEL002267-RA	conserved hypothetical protein	4.93	44.4	9	6.0	0.154	0.58	51.3	88	3.1	1.000	0.42	49.1	116	6.4	1.000	0.05	4.4	88	19.3	0.118
AAEL006902-RA	serine-type enodpeptidase,	1.23	9.9	8	0.0	0.223	0.03	2.7	78	31.6	0.008	1.82	10.9	6	0.3	0.215	0.05	3.9	78	0.0	0.005
AAEL000667-RA	alpha-amylase	85.30	1194.1	14	349.0	0.091	13.51	1823.8	135	465.1	0.553	0.32	1321.4	4123	347.0	0.925	0.05	6.9	135	855.2	0.271
AAEL003764-RA	hypothetical protein	10.03	50.2	5	9.9	0.294	4.29	206.1	48	29.5	0.761	0.12	55.5	466	85.2	0.681	0.05	2.4	48	153.7	0.299
AAEL009837-RA	hypothetical protein	12.34	49.3	4	10.5	0.324	7.10	269.8	38	53.7	0.738	0.09	54.6	610	125.5	0.652	0.05	2.0	38	217.5	0.339
AAEL008931-RA	inwardly rectifying k+ channel,	2.11	14.8	7	0.7	0.061	0.14	9.3	65	15.9	0.128	0.78	16.4	21	0.1	0.560	0.05	3.4	65	1.6	0.004
AAEL000598-RA	Cecropin,Anti-Microbial Peptide.	0.33	1.6	5	0.4	1.000	0.09	4.0	46	14.4	0.151	0.20	1.8	9	1.2	0.735	0.05	2.4	46	2.4	0.040
AAEL010868-RA	sugar transporter	0.66	3.3	5	0.1	0.725	0.25	11.5	46	7.3	0.439	0.14	3.6	26	4.4	0.387	0.05	2.4	46	8.1	0.019
AAEL006883-RA	conserved hypothetical protein	0.79	207.2	263	1.6	0.019	0.10	239.3	2374	697.3	0.000	0.42	229.3	541	29.7	0.717	0.05	128.7	2374	89.8	0.000
AAEL005144-RA	conserved hypothetical protein	0.31	2.5	8	0.7	1.000	0.02	1.8	72	30.8	0.011	0.68	2.7	4	0.1	0.961	0.05	3.9	72	0.4	0.015
AAEL009680-RB	chymotrypsin, putative	104.12	520.6	5	154.0	0.105	27.63	1243.4	45	369.7	0.502	0.20	576.1	2811	369.4	0.817	0.05	2.4	45	754.5	0.313
AAEL011300-RA	conserved hypothetical protein	85.53	171.1	2	50.0	0.260	0.81	14.6	18	0.1	1.000	5.74	189.3	33	27.3	0.601	0.05	1.0	18	10.1	0.425
AAEL009856-RA	sodium/dicarboxylate cotransporter, putative	0.24	21.4	88	10.6	0.524	0.05	38.9	787	294.0	0.000	0.27	23.7	88	9.1	0.295	0.05	43.1	787	20.4	0.000
AAEL010416-RA	hypothetical protein	4.63	37.0	8	4.7	0.200	1.10	77.9	71	0.1	0.897	0.23	41.0	176	20.8	0.770	0.06	3.9	71	44.3	0.155
AAEL000940-RA	conserved hypothetical protein	6.27	50.2	8	7.9	0.235	1.71	117.7	69	3.7	0.838	0.21	55.5	266	34.5	0.774	0.06	3.9	69	70.8	0.222
AAEL009862-RA	conserved hypothetical protein	5.41	65.0	12	9.3	0.210	1.26	129.6	103	0.9	0.886	0.25	71.9	293	33.0	0.808	0.06	5.9	103	71.7	0.187
AAEL006708-RA	hedgehog	1.64	3.3	2	0.1	0.438	0.62	10.6	17	0.5	1.000	0.15	3.6	24	3.9	0.526	0.06	1.0	17	7.3	0.090
AAEL017211-RA	Cecropin, Anti-Microbial Peptide.	43.18	86.4	2	23.7	0.309	65.57	1114.7	17	365.3	0.607	0.04	95.6	2520	649.4	0.572	0.06	1.0	17	1044.6	0.431
AAEL005043-RA	ATP-dependent bile acid permease	3.99	111.8	28	12.6	0.086	0.34	81.4	237	25.6	0.661	0.67	123.8	184	2.7	0.750	0.06	13.7	237	17.7	0.061
AAEL010014-RA	hypothetical protein	4.44	155.4	35	19.2	0.285	1.56	460.9	296	10.6	0.867	0.17	172.0	1042	159.4	0.700	0.06	17.1	296	307.1	0.220
AAEL014754-RA	conserved hypothetical protein	5.51	242.6	44	35.3	0.000	0.32	119.9	371	43.7	0.248	0.99	268.5	271	0.0	0.152	0.06	21.5	371	11.9	0.000
AAEL013629-RA	trypsin-alpha, putative	9.87	98.7	10	19.4	0.223	2.66	223.4	84	18.7	0.784	0.22	109.2	505	63.6	0.806	0.06	4.9	84	132.1	0.261
AAEL801277-RA		0.47	3.3	7	0.3	0.923	0.14	8.0	57	14.2	0.173	0.20	3.6	18	2.4	0.506	0.06	3.4	57	4.9	0.016
AAEL004647-RA	hypothetical protein	1.02	104.4	102	0.0	0.151	0.13	104.0	819	214.9	0.073	0.49	115.6	235	9.5	0.855	0.06	49.9	819	33.7	0.002
AAEL005821-RA	alanyl aminopeptidase	3.13	31.3	10	2.7	0.287	1.01	80.1	79	0.0	0.936	0.19	34.6	181	25.1	0.709	0.06	4.9	79	50.2	0.183
AAEL005428-RA	conserved hypothetical protein	9.41	84.7	9	16.4	0.281	5.37	376.0	70	63.6	0.707	0.11	93.7	850	160.9	0.650	0.06	4.4	70	286.9	0.310
AAEL005868-RA	hypothetical protein	5.19	67.4	13	9.4	0.344	2.67	261.4	98	21.9	0.815	0.13	74.6	591	105.0	0.674	0.06	6.4	98	191.5	0.297
AAEL010625-RA	conserved hypothetical protein	1.23	2.5	2	0.0	0.619	0.53	8.0	15	0.7	0.901	0.15	2.7	18	2.9	0.591	0.07	1.0	15	5.5	0.139
AAEL007495-RA	phosphoglycerate mutase	0.82	24.7	30	0.1	0.161	0.06	12.4	224	81.3	0.000	0.98	27.3	28	0.0	0.277	0.07	14.7	224	1.3	0.000
AAEL014445-RA	conserved hypothetical protein	0.49	2.5	5	0.2	0.943	0.02	0.9	37	15.9	0.057	1.37	2.7	2	0.0	0.714	0.07	2.4	37	0.0	0.084
AAEL000948-RA	conserved hypothetical protein	5.76	40.3	7	6.0	0.155	1.10	56.2	51	0.1	0.886	0.35	44.6	127	9.5	0.931	0.07	3.4	51	24.6	0.174
AAEL009531-RA	niemann-pick C1	2.63	13.2	5	0.9	0.107	0.09	3.1	36	11.3	0.123	2.08	14.6	7	0.6	0.239	0.07	2.4	36	0.0	0.043
AAEL002307-RA	leucine-rich transmembrane protein	3.70	22.2	6	2.3	0.273	1.11	47.8	43	0.1	0.913	0.23	24.6	108	13.0	0.782	0.07	2.9	43	27.5	0.210
AAEL008278-RA	conserved hypothetical protein	3.98	23.9	6	2.7	0.207	0.87	37.6	43	0.1	0.963	0.31	26.4	85	7.4	0.882	0.07	2.9	43	18.0	0.172
AAEL007926-RA	retinoid-inducible serine carboxypeptidase (serine carboxypeptidase	6.50	136.5	21	22.0	0.224	0.22	32.7	150	27.0	0.589	2.04	151.1	74	6.1	0.533	0.07	10.3	150	0.1	0.243
AAEL005618-RA	chitin synthase	1.50	52.6	35	0.8	0.117	0.18	45.6	247	51.1	0.249	0.57	58.2	103	2.9	0.776	0.07	17.1	247	12.6	0.013
AAEL003619-RA	sodium/chloride dependent amino acid transporter	0.25	61.7	244	28.3	0.486	0.03	48.2	1709	715.5	0.000	0.63	68.3	109	2.2	0.441	0.07	119.4	1709	11.6	0.000
AAEL008600-RA	zinc carboxypeptidase	0.59	4.1	7	0.2	0.724	0.31	15.0	49	6.2	0.530	0.13	4.6	34	5.9	0.315	0.07	3.4	49	10.8	0.020
AAEL008117-RA	ion channel nompc	2.96	14.8	5	1.2	0.261	0.94	32.7	35	0.0	0.929	0.22	16.4	74	9.1	0.738	0.07	2.4	35	19.1	0.170
AAEL017547-RA		0.82	4.1	5	0.0	0.595	0.16	5.8	35	7.9	0.310	0.35	4.6	13	1.0	0.925	0.07	2.4	35	2.5	0.057
AAEL017144-RA		1.77	6988.1	3948	202.2	0.024	0.13	3461.3	27348	7186.4	0.052	0.99	7732.9	7825	0.1	0.312	0.07	1932.5	27348	344.7	0.002
AAEL014817-RA	serine-pyruvate aminotransferase	2.05	120.9	59	5.1	0.002	0.25	102.6	407	64.0	0.154	0.58	133.8	232	6.1	0.766	0.07	28.9	407	27.6	0.000
AAEL005177-RA	adenylate cyclase	2.72	35.4	13	2.5	0.144	0.72	63.7	88	1.2	0.968	0.27	39.1	144	14.7	0.756	0.07	6.4	88	33.2	0.082
AAEL005156-RA	hypothetical protein	0.62	4.9	8	0.2	0.674	0.15	8.0	54	13.0	0.184	0.30	5.5	18	1.6	0.737	0.07	3.9	54	3.9	0.022
AAEL001701-RA	serine-type enodpeptidase,	9.32	28.0	3	5.4	0.055	0.29	5.8	20	2.7	0.607	2.38	30.9	13	1.7	0.308	0.07	1.5	20	0.1	0.145
AAEL005615-RA	conserved hypothetical protein	2.47	12.3	5	0.8	0.218	0.90	29.6	33	0.1	0.886	0.20	13.7	67	8.8	0.633	0.07	2.4	33	18.0	0.116
AAEL012398-RA	hypothetical protein	2.15	28.0	13	1.3	0.050	0.69	58.8	85	1.5	0.909	0.23	30.9	133	15.7	0.471	0.07	6.4	85	33.5	0.012
AAEL003619-RB	sodium/chloride dependent amino acid transporter	0.22	37.0	167	21.8	0.354	0.03	29.6	1091	459.5	0.000	0.61	41.0	67	1.4	0.552	0.07	81.7	1091	7.4	0.000
AAEL000960-RA	conserved hypothetical protein	0.82	1.6	2	0.0	0.878	0.10	1.3	13	3.8	0.422	0.61	1.8	3	0.1	1.000	0.08	1.0	13	0.3	0.275
AAEL008001-RA	conserved hypothetical protein	0.82	1.6	2	0.0	0.931	6.19	80.5	13	14.9	0.820	0.01	1.8	182	54.4	0.379	0.08	1.0	13	83.5	0.442
AAEL008606-RA	conserved hypothetical protein	4.78	339.7	71	44.5	0.000	0.40	184.5	458	38.4	0.460	0.90	375.9	417	0.5	0.235	0.08	34.8	458	23.1	0.000
AAEL004870-RA	cytochrome P450	67.11	1677.7	25	481.6	0.000	2.22	355.2	160	21.8	0.092	2.31	1856.6	803	96.9	0.010	0.08	12.2	160	6.1	0.000
AAEL015136-RA	Niemann-Pick Type C-2, putative	11.51	57.6	5	12.0	0.089	2.52	80.5	32	6.2	0.634	0.35	63.7	182	13.6	0.923	0.08	2.4	32	35.4	0.205
AAEL000206-RA	ninjurin A, putative	6.85	20.6	3	3.4	0.222	2.33	44.2	19	3.0	0.739	0.23	22.8	100	12.1	0.795	0.08	1.5	19	25.5	0.277
AAEL006702-RB	fibrinogen and fibronectin	33.99	102.0	3	27.2	0.145	8.29	157.5	19	33.7	0.612	0.32	112.8	356	30.4	0.922	0.08	1.5	19	74.4	0.350
AAEL015018-RA	toll	6.03	18.1	3	2.8	0.222	1.93	36.7	19	1.7	0.766	0.24	20.0	83	9.5	0.807	0.08	1.5	19	20.5	0.261
AAEL014412-RA	cytochrome P450	20.83	312.5	15	76.5	0.163	3.05	287.1	94	29.0	0.777	0.53	345.8	649	21.4	0.938	0.08	7.3	94	85.1	0.315
AAEL008424-RA	sodium/chloride dependent amino acid transporter	1.23	4.9	4	0.0	0.688	1.57	39.4	25	0.9	0.905	0.06	5.5	89	20.6	0.491	0.08	2.0	25	34.3	0.321
AAEL013775-RA	conserved hypothetical protein	80.34	1044.5	13	304.0	0.100	11.33	917.9	81	221.7	0.592	0.56	1155.8	2075	60.6	0.933	0.08	6.4	81	258.1	0.340
AAEL000896-RA	conserved hypothetical protein	0.32	10.7	33	2.9	1.000	0.18	35.8	204	43.7	0.048	0.15	11.8	81	13.3	0.056	0.08	16.2	204	25.0	0.000
AAEL010480-RA	serine-pyruvate aminotransferase	1.55	685.9	442	12.6	0.002	0.24	641.4	2695	448.7	0.091	0.52	759.0	1450	50.2	0.898	0.08	216.4	2695	194.1	0.000
AAEL001122-RA	n-acetylgalactosaminyltransferase	1.53	10.7	7	0.2	0.162	0.37	15.5	42	4.1	0.644	0.34	11.8	35	2.7	0.848	0.08	3.4	42	7.0	0.022
AAEL001839-RA	zinc carboxypeptidase	24.88	99.5	4	25.2	0.226	1.14	27.4	24	0.1	1.000	1.78	110.1	62	3.1	0.691	0.08	2.0	24	0.0	0.390
AAEL000162-RA	AaGr34	1.23	2.5	2	0.0	0.699	0.07	0.9	12	4.0	0.364	1.37	2.7	2	0.0	0.800	0.08	1.0	12	0.0	0.286
AAEL005805-RA	alanyl aminopeptidase	3.70	7.4	2	0.8	0.360	1.81	21.7	12	0.8	0.807	0.17	8.2	49	7.4	0.702	0.08	1.0	12	14.4	0.305
AAEL012340-RA	lipase 1 precursor	9.87	19.7	2	3.9	0.267	0.26	3.1	12	1.8	0.668	3.12	21.8	7	1.8	0.521	0.08	1.0	12	0.3	0.364
AAEL013446-RA	conserved hypothetical protein	0.82	1.6	2	0.0	0.875	0.18	2.2	12	2.5	0.553	0.36	1.8	5	0.4	1.000	0.08	1.0	12	0.9	0.282
AAEL002347-RA	serine-type enodpeptidase,	11.24	33.7	3	7.0	0.000	0.88	15.9	18	0.0	0.752	1.04	37.3	36	0.0	0.331	0.08	1.5	18	1.4	0.019
AAEL005729-RA	conserved hypothetical protein	0.55	1.6	3	0.1	0.980	0.12	2.2	18	4.8	0.386	0.36	1.8	5	0.4	1.000	0.08	1.5	18	0.9	0.208
AAEL006702-RA	fibrinogen and fibronectin	50.17	150.5	3	42.1	0.125	12.41	223.4	18	55.6	0.562	0.33	166.5	505	41.0	0.933	0.08	1.5	18	102.7	0.364
AAEL008441-RA	hypothetical protein	24.67	74.0	3	18.7	0.238	15.92	286.6	18	76.4	0.611	0.13	81.9	648	115.1	0.717	0.08	1.5	18	209.9	0.402
AAEL013197-RA	conserved hypothetical protein	5.76	63.3	11	9.5	0.079	0.40	26.1	65	5.5	0.739	1.19	70.1	59	0.2	0.529	0.08	5.4	65	1.4	0.133
AAEL013623-RA	trypsin	0.31	32.9	106	9.8	0.898	0.06	34.9	624	225.6	0.000	0.46	36.4	79	3.7	1.000	0.08	51.9	624	12.1	0.000
AAEL003593-RA	hypothetical protein	1.65	859.4	520	19.9	0.000	0.34	1045.3	3055	332.3	0.159	0.40	951.0	2363	142.2	0.646	0.08	254.5	3055	410.6	0.000
AAEL015457-RA	conserved hypothetical protein	0.62	4.9	8	0.2	0.697	0.10	4.9	47	13.6	0.134	0.50	5.5	11	0.4	1.000	0.08	3.9	47	1.6	0.044
AAEL006704-RA	fibrinogen and fibronectin	107.41	1074.1	10	318.3	0.204	171.37	9939.5	58	3428.7	0.500	0.05	1188.6	22470	5404.7	0.611	0.08	4.9	58	8888.4	0.438
AAEL006390-RA	vacuolar proton ATPases	1.91	53.5	28	1.9	0.452	1.78	288.9	162	10.5	0.824	0.09	59.2	653	133.8	0.509	0.08	13.7	162	232.1	0.269
AAEL004223-RA	Cecropin,Anti-Microbial Peptide.	36.64	329.8	9	88.8	0.248	39.77	2068.0	52	646.0	0.582	0.08	364.9	4675	1008.8	0.654	0.08	4.4	52	1719.6	0.420
AAEL009537-RA	hypothetical protein	0.21	1.6	8	1.1	0.929	0.03	1.3	46	19.2	0.044	0.61	1.8	3	0.1	1.000	0.09	3.9	46	0.3	0.081
AAEL009840-RA	hypothetical protein	0.21	1.6	8	1.1	0.911	0.07	3.1	46	15.7	0.103	0.26	1.8	7	0.7	0.851	0.09	3.9	46	1.7	0.070
AAEL013766-RA	conserved hypothetical protein	0.16	51.8	324	53.7	0.050	0.04	63.3	1795	722.5	0.000	0.40	57.3	143	8.7	0.675	0.09	158.6	1795	24.9	0.000
AAEL007495-RB	phosphoglycerate mutase	0.72	28.0	39	0.4	0.216	0.09	19.5	216	66.5	0.002	0.70	30.9	44	0.5	0.563	0.09	19.1	216	3.9	0.000
AAEL003066-RA	brain chitinase and chia	40.38	403.8	10	110.1	0.158	4.03	221.6	55	30.0	0.781	0.89	446.8	501	0.7	0.826	0.09	4.9	55	28.5	0.374
AAEL001611-RA	conserved hypothetical protein	23.03	46.1	2	11.5	0.146	1.21	13.3	11	0.1	0.995	1.70	51.0	30	1.2	0.631	0.09	1.0	11	0.0	0.365
AAEL002733-RA	Neuropeptide F Precursor (NPF)(AeaNPF)	1.23	2.5	2	0.0	0.705	0.08	0.9	11	3.5	0.392	1.37	2.7	2	0.0	0.804	0.09	1.0	11	0.0	0.311
AAEL010016-RA	hypothetical protein	2.47	4.9	2	0.3	0.322	0.52	5.8	11	0.5	0.902	0.42	5.5	13	0.7	1.000	0.09	1.0	11	2.2	0.201
AAEL013346-RA	lethal(2)essential for life protein, l2efl	0.82	1.6	2	0.0	0.872	0.28	3.1	11	1.5	0.671	0.26	1.8	7	0.7	0.917	0.09	1.0	11	1.7	0.292
AAEL014658-RA	caspase-1	2.88	5.8	2	0.4	0.262	0.48	5.3	11	0.6	0.866	0.53	6.4	12	0.4	0.969	0.09	1.0	11	1.6	0.198
AAEL000044-RA	ornithine decarboxylase	0.62	356.1	578	12.8	0.077	0.17	523.3	3170	709.4	0.001	0.33	394.1	1183	94.7	0.322	0.09	282.9	3170	238.8	0.000
AAEL001512-RA	hypothetical protein	0.88	26.3	30	0.1	0.154	0.07	11.1	163	55.6	0.002	1.16	29.1	25	0.1	0.185	0.09	14.7	163	0.6	0.001
AAEL004369-RA	alpha-glucosidase	100.20	2505.1	25	739.5	0.090	18.34	2439.1	133	671.8	0.528	0.50	2772.1	5514	211.4	0.959	0.09	12.2	133	771.9	0.361
AAEL000044-RB	ornithine decarboxylase	0.63	275.5	434	8.6	0.073	0.16	364.0	2305	531.2	0.001	0.37	304.9	823	56.6	0.514	0.09	212.4	2305	153.2	0.000
AAEL007495-RC	phosphoglycerate mutase	0.54	20.6	38	1.3	0.479	0.06	12.4	201	70.7	0.001	0.81	22.8	28	0.1	0.478	0.09	18.6	201	1.9	0.000
AAEL000905-RA		11.40	79.8	7	16.6	0.225	4.24	157.0	37	22.2	0.710	0.25	88.3	355	39.5	0.852	0.09	3.4	37	86.3	0.350
AAEL009310-RA	angiotensin-converting enzyme (dipeptidyl carboxypeptidase	0.58	32.1	55	1.5	0.317	0.14	41.6	287	69.8	0.011	0.38	35.5	94	6.3	0.699	0.09	26.9	287	17.2	0.000
AAEL006886-RA	conserved hypothetical protein	0.52	19.7	38	1.4	0.506	0.16	31.8	194	43.6	0.039	0.30	21.8	72	6.5	0.495	0.10	18.6	194	15.5	0.000
AAEL007342-RA	conserved hypothetical protein	0.51	304.3	594	22.9	0.460	0.19	577.3	3024	609.1	0.087	0.26	336.7	1305	140.0	0.373	0.10	290.8	3024	310.6	0.001
AAEL006570-RA	conserved hypothetical protein	0.30	17.3	57	5.4	0.904	0.09	25.2	290	90.6	0.001	0.34	19.1	57	4.5	0.584	0.10	27.9	290	11.4	0.000
AAEL011032-RA	conserved hypothetical protein	0.41	5.8	14	0.9	0.922	0.19	13.7	71	14.2	0.198	0.21	6.4	31	4.1	0.364	0.10	6.9	71	8.3	0.015
AAEL003567-RA	conserved hypothetical protein	0.51	4.1	8	0.3	0.835	0.08	3.1	40	13.1	0.126	0.65	4.6	7	0.1	0.893	0.10	3.9	40	0.7	0.088
AAEL003831-RA	fatty acid hydroxylase	9.25	37.0	4	7.1	0.206	2.63	52.6	20	4.3	0.751	0.34	41.0	119	9.1	0.940	0.10	2.0	20	23.4	0.337
AAEL002033-RA	hypothetical protein	2.47	4.9	2	0.3	0.395	0.09	0.9	10	3.1	0.368	2.73	5.5	2	0.4	0.479	0.10	1.0	10	0.1	0.285
AAEL011923-RA	F-box/lrr protein fragment	0.82	1.6	2	0.0	0.886	0.13	1.3	10	2.6	0.508	0.61	1.8	3	0.1	1.000	0.10	1.0	10	0.3	0.352
AAEL015247-RA	hypothetical protein	2.47	12.3	5	0.8	0.351	1.10	27.4	25	0.0	0.906	0.22	13.7	62	7.7	0.765	0.10	2.4	25	16.1	0.262
AAEL001938-RA	ATP-binding cassette sub-family A member 3, putative	10.42	31.3	3	6.3	0.337	9.20	138.0	15	30.9	0.684	0.11	34.6	312	58.9	0.689	0.10	1.5	15	105.1	0.431
AAEL008782-RA	serine-type enodpeptidase,	13.71	41.1	3	9.1	0.271	0.44	6.6	15	1.1	0.787	3.03	45.5	15	3.6	0.567	0.10	1.5	15	0.7	0.414
AAEL013354-RA	forkhead protein/ forkhead protein domain	1.10	3.3	3	0.0	0.656	0.06	0.9	15	5.3	0.265	1.82	3.6	2	0.1	0.641	0.10	1.5	15	0.0	0.251
AAEL003857-RA	Defensin,Anti-Microbial Peptide.	0.08	17.3	212	48.1	0.004	0.09	100.4	1059	319.4	0.000	0.08	19.1	227	47.8	0.001	0.10	103.8	1059	82.1	0.000
AAEL008098-RA	PIWI	0.44	58.4	133	7.2	0.769	0.18	119.0	661	139.2	0.249	0.24	64.6	269	30.9	0.562	0.10	65.1	661	66.6	0.032
AAEL000025-RA	phosphoenolpyruvate carboxykinase	9.55	1012.4	106	196.6	0.000	2.36	1232.4	523	84.4	0.001	0.40	1120.3	2786	167.9	0.588	0.10	51.9	523	484.4	0.000
AAEL008106-RA	hypothetical protein	0.26	750.0	2902	329.4	0.423	0.05	771.9	14294	5218.7	0.000	0.48	830.0	1745	76.0	0.976	0.10	1420.5	14294	259.0	0.000
AAEL007993-RA	Clip-domain serine protease, family B.	0.45	4.9	11	0.6	0.881	0.09	4.9	54	16.6	0.087	0.50	5.5	11	0.4	1.000	0.10	5.4	54	1.6	0.046
AAEL008424-RB	sodium/chloride dependent amino acid transporter	1.06	7.4	7	0.0	0.700	1.78	60.6	34	2.2	0.880	0.06	8.2	137	32.0	0.482	0.10	3.4	34	53.1	0.356
AAEL006007-RA	conserved hypothetical protein	1.46	273.9	188	3.8	0.138	0.40	368.0	910	75.8	0.703	0.36	303.1	832	58.7	0.871	0.10	92.0	910	157.0	0.040
AAEL801281-RA		0.82	4.9	6	0.0	0.590	0.15	4.4	29	6.8	0.302	0.55	5.5	10	0.3	0.997	0.10	2.9	29	1.3	0.108
AAEL005687-RA	protein serine/threonine kinase, putative	1.85	7.4	4	0.2	0.205	0.63	11.9	19	0.5	1.000	0.30	8.2	27	2.4	0.756	0.10	2.0	19	5.8	0.095
AAEL005253-RA	hypothetical protein	0.25	5.8	23	2.7	0.829	0.11	11.9	109	30.8	0.043	0.24	6.4	27	3.2	0.499	0.10	11.3	109	6.8	0.009
AAEL011449-RA	conserved hypothetical protein	0.16	9.0	57	9.5	0.261	0.08	21.7	270	87.0	0.001	0.20	10.0	49	6.5	0.199	0.10	27.9	270	13.2	0.000
AAEL001319-RA	hypothetical protein	0.04	55.9	1435	393.3	0.000	0.05	353.4	6766	2492.1	0.000	0.08	61.9	799	172.9	0.000	0.10	702.4	6766	294.4	0.000
AAEL006699-RA	fibrinogen and fibronectin	11.70	152.1	13	31.9	0.215	5.10	311.0	61	50.8	0.673	0.24	168.4	703	81.0	0.839	0.10	6.4	61	174.4	0.360
AAEL006372-RA	sulphate transporter	0.57	37.8	66	1.9	0.324	0.09	29.2	308	92.9	0.001	0.63	41.9	66	1.2	0.581	0.10	32.3	308	6.9	0.000
AAEL003849-RA	Defensin,Anti-Microbial Peptide.	1.92	11.5	6	0.4	0.728	27.84	779.4	28	232.0	0.737	0.01	12.7	1762	535.7	0.402	0.10	2.9	28	818.5	0.499
AAEL015249-RA	sulphate transporter	0.50	37.8	76	3.1	0.470	0.12	43.8	354	94.2	0.003	0.42	41.9	99	5.5	0.914	0.11	37.2	354	16.5	0.000
AAEL003841-RA	Defensin-A Precursor (AaDef)	0.12	18.9	153	29.2	0.034	0.07	49.1	712	241.8	0.000	0.19	20.9	111	15.5	0.087	0.11	74.9	712	30.9	0.000
AAEL014369-RA	conserved hypothetical protein	0.20	12.3	63	9.1	0.397	0.05	15.0	288	106.1	0.000	0.40	13.7	34	2.1	0.872	0.11	30.8	288	5.9	0.000
AAEL004564-RA	conserved hypothetical protein	0.29	4.1	14	1.4	1.000	0.03	2.2	64	25.9	0.017	0.91	4.6	5	0.0	0.693	0.11	6.9	64	0.3	0.051
AAEL015283-RA	synaptic vesicle protein	2.70	18.9	7	1.3	0.108	1.09	34.9	32	0.0	0.719	0.26	20.9	79	8.3	0.691	0.11	3.4	32	18.5	0.107
AAEL004933-RA	lysosomal acid lipase, putative	18.50	37.0	2	8.8	0.234	0.59	5.3	9	0.3	1.000	3.41	41.0	12	3.8	0.533	0.11	1.0	9	0.8	0.445
AAEL011455-RA	C-Type lectin (CTL) - mannose binding.	0.12	30.4	256	49.8	0.013	0.04	46.9	1147	447.9	0.000	0.32	33.7	106	9.0	0.323	0.11	125.3	1147	22.1	0.000
AAEL007337-RA	ubiquitin-conjugating enzyme E2 q	0.30	9.9	33	3.2	0.942	0.12	17.7	145	38.8	0.026	0.27	10.9	40	4.1	0.445	0.11	16.2	145	9.2	0.004
AAEL009316-RB	angiotensin-converting enzyme (dipeptidyl carboxypeptidase	0.63	15.6	25	0.5	0.409	0.23	25.2	109	18.6	0.178	0.30	17.3	57	5.1	0.514	0.11	12.2	109	12.3	0.004
AAEL012837-RA	conserved hypothetical protein	0.23	3.3	14	1.7	0.854	0.24	14.6	61	10.1	0.317	0.11	3.6	33	6.2	0.154	0.11	6.9	61	11.1	0.030
AAEL003099-RA	glucosyl/glucuronosyl transferases	5.21	15.6	3	2.2	0.453	7.01	91.1	13	18.0	0.735	0.08	17.3	206	43.4	0.637	0.11	1.5	13	74.6	0.458
AAEL010157-RA	microsomal glutathione s-transferase	12.88	38.7	3	8.4	0.181	3.30	42.9	13	4.7	0.712	0.44	42.8	97	4.9	1.000	0.11	1.5	13	15.5	0.383
AAEL007344-RA	conserved hypothetical protein	0.54	12.3	23	0.8	0.594	0.12	11.5	98	26.8	0.049	0.53	13.7	26	0.9	0.907	0.11	11.3	98	3.5	0.012
AAEL000957-RA	hypothetical protein	2.67	10.7	4	0.7	0.335	1.48	25.2	17	0.5	0.807	0.21	11.8	57	7.4	0.737	0.12	2.0	17	15.2	0.301
AAEL010799-RB	conserved hypothetical protein	3.08	12.3	4	1.0	0.245	0.75	12.8	17	0.2	1.000	0.47	13.7	29	1.3	1.000	0.12	2.0	17	4.4	0.259
AAEL014893-RA	cytochrome P450	3.90	708.9	182	77.8	0.000	0.38	290.2	772	72.8	0.477	1.20	784.5	656	2.6	0.159	0.12	89.1	772	15.3	0.004
AAEL010382-RA	aldehyde oxidase	8.37	384.9	46	70.6	0.260	4.50	867.9	193	129.0	0.707	0.22	425.9	1962	246.2	0.815	0.12	22.5	193	512.1	0.379
AAEL002229-RA	cuticle protein, putative	0.21	13.2	62	8.4	0.481	0.09	22.6	259	80.9	0.001	0.29	14.6	51	4.9	0.367	0.12	30.3	259	11.4	0.001
AAEL008290-RA	conserved hypothetical protein	0.33	8.2	25	2.2	1.000	0.21	21.7	104	19.5	0.170	0.19	9.1	49	6.9	0.251	0.12	12.2	104	13.8	0.009
AAEL005270-RA	conserved hypothetical protein	4.17	112.7	27	13.2	0.291	2.23	249.9	112	15.5	0.773	0.22	124.7	565	69.9	0.789	0.12	13.2	112	146.3	0.333
AAEL008039-RA	conserved hypothetical protein	3.62	36.2	10	3.7	0.286	1.90	77.9	41	3.4	0.773	0.23	40.0	176	21.2	0.785	0.12	4.9	41	44.9	0.316
AAEL002959-RA	brain chitinase and chia	0.78	280.4	360	2.4	0.170	0.16	239.8	1471	332.0	0.052	0.57	310.3	542	14.6	0.828	0.12	176.2	1471	65.2	0.003
AAEL003970-RA	amino acid transporter	0.30	56.7	187	17.8	0.806	0.04	28.8	762	302.6	0.000	0.97	62.8	65	0.0	0.103	0.12	91.5	762	3.0	0.000
AAEL008163-RA	protease m1 zinc metalloprotease	3.47	62.5	18	6.1	0.311	0.10	7.5	73	21.2	0.399	4.07	69.2	17	7.6	0.370	0.12	8.8	73	2.2	0.330
AAEL009459-RA	hypothetical protein	0.24	42.8	181	22.4	0.455	0.02	15.5	725	316.1	0.000	1.35	47.3	35	0.4	0.033	0.12	88.6	725	0.4	0.000
AAEL012728-RA	hypothetical protein	0.22	4.9	22	2.8	0.756	0.06	4.9	88	31.9	0.014	0.50	5.5	11	0.4	1.000	0.12	10.8	88	1.6	0.030
AAEL003816-RB	hypothetical protein	0.55	8.2	15	0.5	0.674	0.12	7.1	60	16.4	0.112	0.57	9.1	16	0.4	0.866	0.12	7.3	60	1.9	0.047
AAEL003442-RA	conserved hypothetical protein	1.23	2.5	2	0.0	0.702	0.22	1.8	8	1.4	0.616	0.68	2.7	4	0.1	1.000	0.12	1.0	8	0.4	0.382
AAEL008767-RA	serine protease	6.99	14.0	2	2.3	0.253	0.55	4.4	8	0.3	0.878	1.55	15.5	10	0.3	0.628	0.12	1.0	8	0.0	0.408
AAEL013958-RA	NBP2b protein, putative	1.23	2.5	2	0.0	0.716	0.17	1.3	8	1.8	0.564	0.91	2.7	3	0.0	0.913	0.12	1.0	8	0.2	0.397
AAEL007591-RA	conserved hypothetical protein	0.82	9.9	12	0.0	0.410	0.19	9.3	48	9.6	0.250	0.52	10.9	21	0.7	0.981	0.12	5.9	48	2.8	0.047
AAEL005293-RA	Galectin.	5.48	16.4	3	2.4	0.249	2.43	29.2	12	2.1	0.722	0.28	18.2	66	6.6	0.863	0.12	1.5	12	15.1	0.365
AAEL008275-RA	conserved hypothetical protein	2.74	8.2	3	0.6	0.416	2.03	24.3	12	1.2	0.787	0.17	9.1	55	8.4	0.704	0.12	1.5	12	16.2	0.375
AAEL004247-RA	Sialin, Sodium/sialic acid cotransporter, putative	1.29	164.5	128	1.1	0.001	0.54	275.6	507	21.8	0.828	0.29	182.0	623	58.6	0.169	0.12	62.7	507	137.5	0.000
AAEL002969-RA	brain chitinase and chia	0.53	332.3	624	21.8	0.261	0.04	107.0	2461	947.9	0.000	1.52	367.7	242	5.9	0.005	0.12	305.4	2461	1.3	0.000
AAEL002919-RA	conserved hypothetical protein	0.55	6.6	12	0.4	0.711	0.14	6.6	47	11.6	0.181	0.49	7.3	15	0.6	1.000	0.12	5.9	47	2.2	0.069
AAEL012764-RA	conserved hypothetical protein	7.71	30069.2	3902	5304.4	0.000	0.78	11852.6	15163	124.4	0.601	1.24	33274.2	26795	158.9	0.022	0.13	1910.0	15163	532.3	0.000
AAEL000223-RA	alpha-glucosidase	47.29	378.3	8	105.1	0.135	26.24	813.5	31	239.9	0.488	0.23	418.6	1839	221.6	0.838	0.13	3.9	31	468.6	0.426
AAEL009985-RA	conserved hypothetical protein	19.61	3705.8	189	895.7	0.168	8.35	6112.3	732	1313.6	0.601	0.30	4100.8	13818	1276.5	0.901	0.13	92.5	732	3018.9	0.391
AAEL012090-RA	hypothetical protein	0.07	3.3	46	10.9	0.058	0.13	23.9	177	44.9	0.029	0.07	3.6	54	12.2	0.016	0.13	22.5	177	20.5	0.004
AAEL001511-RA	conserved hypothetical protein	0.94	329.0	351	0.2	0.015	0.09	125.6	1348	409.5	0.000	1.28	364.0	284	2.2	0.020	0.13	171.8	1348	4.9	0.000
AAEL006971-RA	conserved hypothetical protein	0.16	83.1	522	86.8	0.053	0.04	77.9	1982	780.6	0.000	0.52	91.9	176	6.1	0.789	0.13	255.5	1982	23.6	0.000
AAEL009580-RA	conserved hypothetical protein	0.23	3.3	14	1.7	0.858	0.15	8.0	53	12.6	0.181	0.20	3.6	18	2.4	0.479	0.13	6.9	53	4.9	0.064
AAEL015534-RA	conserved hypothetical protein	0.15	7.4	48	8.1	0.287	0.15	26.5	181	43.7	0.034	0.14	8.2	60	10.2	0.080	0.13	23.5	181	19.0	0.003
AAEL001015-RA	conserved hypothetical protein	0.38	4.9	13	0.9	0.992	0.20	9.7	49	9.6	0.309	0.25	5.5	22	2.5	0.674	0.13	6.4	49	5.4	0.073
AAEL010782-RA	carboxypeptidase	21.90	1314.2	60	325.2	0.146	5.97	1349.2	226	244.0	0.638	0.48	1454.3	3050	132.1	0.968	0.13	29.4	226	451.5	0.388
AAEL017293-RA		0.23	13.2	57	7.2	0.584	0.12	26.1	214	57.3	0.010	0.25	14.6	59	6.6	0.272	0.13	27.9	214	14.4	0.002
AAEL009836-RA	conserved hypothetical protein	1.85	7.4	4	0.2	0.615	3.33	50.0	15	5.6	0.813	0.07	8.2	113	25.0	0.581	0.13	2.0	15	42.2	0.454
AAEL010853-RA	AMP dependent ligase	0.82	3.3	4	0.0	0.690	0.41	6.2	15	1.2	0.780	0.26	3.6	14	1.5	0.810	0.13	2.0	15	3.3	0.236
AAEL001949-RA	hypothetical protein	0.43	8.2	19	1.1	0.863	0.27	19.5	71	10.2	0.492	0.21	9.1	44	5.7	0.545	0.13	9.3	71	11.8	0.090
AAEL010393-RA	ferritin subunit, putative	0.43	126.7	292	16.2	0.522	0.14	153.1	1083	267.4	0.001	0.41	140.2	346	20.6	0.607	0.13	142.9	1083	59.8	0.000
AAEL001788-RA	hypothetical protein	3.84	11.5	3	1.2	0.313	2.05	22.6	11	1.2	0.764	0.25	12.7	51	5.6	0.830	0.13	1.5	11	12.4	0.383
AAEL003190-RA	hypothetical protein	3.56	10.7	3	1.1	0.164	1.77	19.5	11	0.7	0.615	0.27	11.8	44	4.5	0.777	0.13	1.5	11	10.2	0.263
AAEL002963-RB	conserved hypothetical protein	0.54	850.4	1584	54.1	0.159	0.26	1491.1	5787	890.0	0.031	0.28	941.0	3371	333.5	0.142	0.13	775.4	5787	765.6	0.000
AAEL008857-RA	deoxyribonuclease I, putative	2.35	32.9	14	1.8	0.280	1.25	63.7	51	0.4	0.819	0.25	36.4	144	15.8	0.781	0.13	6.9	51	34.7	0.271
AAEL010068-RA	hypothetical protein	0.59	141.5	238	6.0	0.149	0.16	138.0	864	197.7	0.002	0.50	156.5	312	12.0	0.923	0.13	116.5	864	43.8	0.000
AAEL001100-RA	phosphoserine phosphatase	8.66	3783.1	437	704.7	0.000	2.59	4106.3	1583	330.1	0.098	0.45	4186.4	9283	452.3	0.876	0.14	213.9	1583	1453.0	0.011
AAEL006904-RA	hypothetical protein	0.33	162.8	490	41.6	0.997	0.13	224.7	1770	464.3	0.000	0.35	180.2	508	37.3	0.453	0.14	239.9	1770	97.8	0.000
AAEL001140-RA	MutS protein homolog 4	0.33	1.6	5	0.4	1.000	0.44	8.0	18	1.3	0.813	0.10	1.8	18	3.5	0.453	0.14	2.4	18	6.2	0.228
AAEL006775-RA	conserved hypothetical protein	0.33	1.6	5	0.4	1.000	0.27	4.9	18	2.6	0.600	0.17	1.8	11	1.7	0.670	0.14	2.4	18	3.2	0.255
AAEL012976-RA	hypothetical protein	0.82	4.1	5	0.0	0.646	0.29	5.3	18	2.4	0.594	0.38	4.6	12	0.8	0.939	0.14	2.4	18	2.2	0.203
AAEL002492-RA	hypothetical protein	3.37	350.3	104	33.0	0.000	0.57	214.1	373	13.6	0.920	0.80	387.7	484	2.4	0.173	0.14	50.9	373	34.5	0.000
AAEL010986-RA	apyrase, putative	0.45	37.0	83	4.4	0.823	0.54	160.6	297	13.0	0.890	0.11	41.0	363	68.0	0.342	0.14	40.6	297	121.7	0.177
AAEL001818-RA	conserved hypothetical protein	0.10	31.3	322	68.5	0.003	0.02	17.7	1152	521.6	0.000	0.86	34.6	40	0.1	0.200	0.14	157.6	1152	2.4	0.000
AAEL005669-RC	conserved hypothetical protein	1.29	9.0	7	0.1	0.281	0.34	8.4	25	2.8	0.615	0.53	10.0	19	0.6	0.953	0.14	3.4	25	2.5	0.120
AAEL014875-RA	hypothetical protein	0.47	3.3	7	0.3	0.935	0.25	6.2	25	4.0	0.497	0.26	3.6	14	1.5	0.747	0.14	3.4	25	3.3	0.169
AAEL014246-RA	glucosyl/glucuronosyl transferases	0.55	2054.4	3737	119.3	0.185	0.25	3391.0	13306	2069.8	0.044	0.30	2273.4	7666	708.8	0.161	0.14	1829.2	13306	1675.6	0.000
AAEL005739-RA	conserved hypothetical protein	2.14	53.5	25	2.5	0.172	0.64	57.1	89	2.2	1.000	0.46	59.2	129	6.1	1.000	0.14	12.2	89	19.9	0.173
AAEL013710-RA	hypothetical protein	1.92	40.3	21	1.5	0.200	1.05	77.9	74	0.0	0.777	0.25	44.6	176	19.2	0.701	0.14	10.3	74	42.3	0.175
AAEL014557-RA	homeobox protein cdx	0.70	9.9	14	0.2	0.482	0.32	15.5	49	5.9	0.511	0.31	10.9	35	3.0	0.746	0.14	6.9	49	7.4	0.053
AAEL002992-RA	sphingolipid delta 4 desaturase/c-4 hydroxylase protein des2	0.82	3.3	4	0.0	0.741	0.06	0.9	14	4.9	0.281	1.82	3.6	2	0.1	0.635	0.14	2.0	14	0.0	0.321
AAEL006594-RA	serine-type enodpeptidase,	5.35	21.4	4	3.0	0.009	0.70	9.7	14	0.2	1.000	1.08	23.7	22	0.0	0.409	0.14	2.0	14	0.8	0.108
AAEL000678-RA	alpha-amylase	58.39	116.8	2	33.1	0.218	4.36	30.5	7	4.4	0.858	1.87	129.2	69	4.2	0.719	0.14	1.0	7	0.0	0.530
AAEL000928-RA	conserved hypothetical protein	2.06	4.1	2	0.2	0.445	0.51	3.5	7	0.4	0.879	0.57	4.6	8	0.2	0.996	0.14	1.0	7	1.0	0.370
AAEL000937-RA	conserved hypothetical protein	0.82	1.6	2	0.0	0.895	0.19	1.3	7	1.4	0.617	0.61	1.8	3	0.1	1.000	0.14	1.0	7	0.3	0.456
AAEL001301-RA	conserved hypothetical protein	19.74	39.5	2	9.6	0.277	0.57	4.0	7	0.3	0.832	4.85	43.7	9	5.6	0.524	0.14	1.0	7	1.9	0.515
AAEL004684-RA	conserved hypothetical protein	1.64	3.3	2	0.1	0.593	0.19	1.3	7	1.4	0.595	1.21	3.6	3	0.0	0.787	0.14	1.0	7	0.1	0.420
AAEL010920-RA	conserved hypothetical protein	45.23	90.5	2	25.0	0.109	3.54	24.8	7	3.0	0.766	1.79	100.1	56	2.9	0.628	0.14	1.0	7	0.0	0.470
AAEL017841-RA		0.82	1.6	2	0.0	0.891	0.19	1.3	7	1.4	0.605	0.61	1.8	3	0.1	1.000	0.14	1.0	7	0.3	0.448
AAEL016976-RA		3.02	751.7	249	62.0	0.000	0.32	274.7	871	105.9	0.189	1.34	831.8	621	7.0	0.023	0.14	121.9	871	8.4	0.000
AAEL014864-RA	conserved hypothetical protein	1.12	328.1	292	0.5	0.019	0.35	353.4	1017	108.2	0.317	0.45	363.1	799	38.3	0.845	0.14	142.9	1017	124.1	0.001
AAEL007748-RA	ClassB Scavenger Receptor (CD36 domain).	0.56	316.6	564	16.9	0.156	0.09	177.8	1956	600.3	0.000	0.87	350.4	402	0.8	0.104	0.14	276.1	1956	24.1	0.000
AAEL008050-RA	hypothetical protein	3.81	598.7	157	64.3	0.002	0.24	132.3	543	88.4	0.253	2.22	662.5	299	31.8	0.047	0.14	76.9	543	1.5	0.025
AAEL017345-RA		0.28	1723.8	6074	624.8	0.588	0.10	1993.2	20822	6254.7	0.000	0.42	1907.5	4506	248.0	0.658	0.14	2973.2	20822	748.5	0.000
AAEL012430-RA	AMP dependent ligase	0.94	153.8	164	0.1	0.067	0.31	173.4	561	70.0	0.266	0.43	170.2	392	20.6	0.825	0.14	80.3	561	63.6	0.002
AAEL009844-RA	conserved hypothetical protein	0.19	5.8	31	4.7	0.509	0.24	25.7	106	17.4	0.238	0.11	6.4	58	11.0	0.078	0.14	15.2	106	19.6	0.016
AAEL000566-RA	conserved hypothetical protein	1.15	11.5	10	0.0	0.327	0.55	18.6	34	1.4	0.862	0.30	12.7	42	3.8	0.645	0.14	4.9	34	9.0	0.138
AAEL000518-RA	histone H2A	0.49	2.5	5	0.2	0.948	0.42	7.1	17	1.3	0.750	0.17	2.7	16	2.4	0.526	0.14	2.4	17	4.7	0.216
AAEL005602-RA	conserved hypothetical protein	0.66	3.3	5	0.1	0.787	0.31	5.3	17	2.1	0.657	0.30	3.6	12	1.1	0.898	0.14	2.4	17	2.6	0.249
AAEL009909-RB	cln3/battenin	5.84	794.5	136	119.9	0.000	0.82	377.3	462	2.6	0.641	1.03	879.1	853	0.1	0.139	0.14	66.6	462	33.4	0.001
AAEL005948-RA	hypothetical protein	2.48	404.6	163	25.0	0.000	0.32	175.6	553	66.6	0.123	1.13	447.8	397	0.7	0.023	0.14	79.8	553	11.6	0.000
AAEL001100-RC	phosphoserine phosphatase	8.17	3807.8	466	690.9	0.000	2.60	4073.1	1567	328.5	0.115	0.46	4213.7	9208	435.5	0.895	0.15	228.1	1567	1420.8	0.019
AAEL011641-RA	transferrin	1.86	128.3	69	4.3	0.424	1.53	355.2	232	7.6	0.838	0.18	142.0	803	117.4	0.698	0.15	33.8	232	230.1	0.350
AAEL003713-RA	leucine-rich transmembrane protein	0.47	102.8	218	10.2	0.382	0.32	237.1	732	85.9	0.162	0.21	113.8	536	68.5	0.035	0.15	106.7	732	141.5	0.000
AAEL002963-RA	conserved hypothetical protein	0.59	565.8	952	23.9	0.093	0.26	831.6	3188	484.0	0.037	0.33	626.1	1880	150.5	0.366	0.15	466.0	3188	379.5	0.000
AAEL012742-RA	conserved hypothetical protein	4.65	1728.7	372	221.6	0.000	0.71	878.5	1244	19.5	0.852	0.96	1913.0	1986	0.3	0.222	0.15	182.1	1244	93.6	0.003
AAEL012842-RA	trypsin, putative	1.10	164.5	149	0.2	0.032	0.42	210.1	497	38.2	0.552	0.38	182.0	475	31.0	0.649	0.15	72.9	497	86.0	0.003
AAEL015119-RA	cuticle protein, putative	0.21	2.5	12	1.7	0.821	0.32	12.8	40	4.8	0.530	0.09	2.7	29	5.9	0.165	0.15	5.9	40	10.2	0.091
AAEL801278-RA		0.55	4.9	9	0.3	0.768	0.21	6.2	30	5.7	0.347	0.39	5.5	14	0.9	0.882	0.15	4.4	30	2.5	0.133
AAEL011500-RA	Cdc42 protein, putative	1.78	10.7	6	0.3	0.142	0.86	17.3	20	0.1	0.786	0.30	11.8	39	3.5	0.751	0.15	2.9	20	8.4	0.114
AAEL007276-RA	hypothetical protein	0.82	2.5	3	0.0	0.793	0.22	2.2	10	1.8	0.603	0.55	2.7	5	0.2	1.000	0.15	1.5	10	0.6	0.381
AAEL008467-RA	cysteine synthase	1.37	4.1	3	0.0	0.475	0.62	6.2	10	0.3	1.000	0.33	4.6	14	1.2	0.853	0.15	1.5	10	2.9	0.285
AAEL003318-RA	oligopeptide transporter	1.63	138.2	85	3.0	0.001	0.18	51.8	280	57.8	0.020	1.31	152.9	117	1.1	0.018	0.15	41.6	280	1.8	0.000
AAEL007028-RA	ceramidase	0.15	82.2	545	93.6	0.033	0.05	96.4	1792	654.9	0.000	0.42	91.0	218	12.3	0.765	0.15	266.8	1792	36.7	0.000
AAEL000549-RA	fibulin 1 and	2.14	74.8	35	3.5	0.408	2.49	284.4	114	21.5	0.725	0.13	82.8	643	113.1	0.599	0.15	17.1	114	207.0	0.368
AAEL014218-RA	lipase 1 precursor	29.61	118.4	4	30.9	0.276	1.33	17.3	13	0.2	1.000	3.36	131.1	39	11.9	0.626	0.15	2.0	13	2.6	0.521
AAEL007336-RA	ubiquitin-conjugating enzyme E2 q	0.37	18.9	51	3.7	0.915	0.09	14.2	165	51.8	0.004	0.65	20.9	32	0.5	0.677	0.15	25.0	165	3.2	0.008
AAEL009991-RA	myosin iii	0.59	23.0	39	1.0	0.484	0.64	80.1	126	3.2	0.945	0.14	25.5	181	30.4	0.129	0.15	19.1	126	56.6	0.030
AAEL005049-RA	heterogeneous nuclear ribonucleoprotein	0.14	6.6	47	8.4	0.583	0.35	52.6	150	15.7	0.668	0.06	7.3	119	27.6	0.166	0.15	23.0	150	45.9	0.181
AAEL012370-RA	brain chitinase and chia	0.54	24.7	46	1.6	0.481	0.21	30.5	146	27.3	0.103	0.40	27.3	69	4.3	0.817	0.15	22.5	146	12.2	0.006
AAEL003259-RA	pupal cuticle protein 78E, putative	0.36	3282.3	9056	680.5	0.863	0.20	5822.6	28702	5507.1	0.004	0.28	3632.1	13163	1318.5	0.108	0.15	4432.9	28702	3010.8	0.000
AAEL003717-RA	hypothetical protein	0.41	2.5	6	0.4	1.000	0.09	1.8	19	5.8	0.290	0.68	2.7	4	0.1	0.997	0.15	2.9	19	0.4	0.292
AAEL002046-RA	cytochrome P450	0.10	328.1	3252	680.7	0.088	0.21	2148.9	10273	1921.4	0.168	0.07	363.1	4858	1063.0	0.006	0.15	1591.8	10273	1803.6	0.026
AAEL008935-RA	hypothetical protein	0.65	34.5	53	0.9	0.261	0.16	26.1	167	38.8	0.031	0.65	38.2	59	1.0	0.585	0.16	25.9	167	6.0	0.005
AAEL007415-RA	multicopper oxidase	18.68	130.8	7	31.3	0.385	0.10	2.2	22	6.5	0.563	28.94	144.7	5	36.6	0.414	0.16	3.4	22	20.2	0.535
AAEL002354-RA	heme peroxidase	0.18	9.0	50	7.6	0.422	0.08	11.9	157	51.6	0.004	0.37	10.0	27	1.9	0.728	0.16	24.5	157	5.0	0.012
AAEL002903-RA	phosphatidylinositol 3-kinase catalytic subunit alpha, beta, delta	0.96	651.4	681	0.2	0.037	0.17	355.6	2135	474.9	0.021	0.90	720.8	804	1.0	0.202	0.16	333.3	2135	45.2	0.002
AAEL009909-RA	cln3/battenin	5.93	1513.2	255	230.8	0.000	0.76	609.1	799	7.9	0.708	1.22	1674.5	1377	6.6	0.057	0.16	124.8	799	30.0	0.001
AAEL005641-RA	C-Type lectin (CTL) - galactose binding.	1.61	132.4	82	2.8	0.001	0.14	34.9	256	64.5	0.003	1.85	146.5	79	4.6	0.004	0.16	40.1	256	0.0	0.001
AAEL001098-RA	clip-domain serine protease, putative	1.49	737.7	496	11.3	0.000	0.42	638.3	1538	122.3	0.402	0.57	816.3	1443	40.2	0.718	0.16	242.8	1538	176.1	0.000
AAEL011180-RA	conserved hypothetical protein	1.28	242.6	190	1.5	0.200	0.76	445.0	588	6.1	0.884	0.27	268.5	1006	104.4	0.642	0.16	93.0	588	234.8	0.118
AAEL014196-RA	conserved hypothetical protein	0.92	48.5	53	0.0	0.074	0.15	25.2	164	38.5	0.021	0.94	53.7	57	0.0	0.235	0.16	25.9	164	2.8	0.004
AAEL005808-RA	alanyl aminopeptidase	11.04	364.3	33	74.8	0.001	1.47	147.3	100	2.7	0.450	1.21	403.2	333	1.5	0.290	0.16	16.2	100	7.4	0.092
AAEL003588-RA	DNA-J/hsp40	0.74	554.3	752	7.2	0.023	0.52	1172.7	2270	111.9	0.758	0.23	613.4	2651	315.0	0.035	0.16	368.1	2270	669.9	0.000
AAEL004646-RA	actin	2.67	10.7	4	0.7	0.229	0.70	8.4	12	0.2	1.000	0.62	11.8	19	0.4	0.855	0.16	2.0	12	2.0	0.315
AAEL013263-RA	high affinity copper transporter, putative	4.73	18.9	4	2.5	0.225	0.52	6.2	12	0.6	0.859	1.50	20.9	14	0.3	0.575	0.16	2.0	12	0.1	0.397
AAEL003197-RA	hypothetical protein	1.64	3.3	2	0.1	0.586	0.37	2.2	6	0.6	0.780	0.73	3.6	5	0.0	0.932	0.16	1.0	6	0.4	0.455
AAEL003308-RA	trypsin, putative	0.82	1.6	2	0.0	0.894	0.29	1.8	6	0.8	0.723	0.46	1.8	4	0.2	1.000	0.16	1.0	6	0.6	0.493
AAEL004016-RA	conserved hypothetical protein	1.23	2.5	2	0.0	0.714	0.29	1.8	6	0.8	0.711	0.68	2.7	4	0.1	1.000	0.16	1.0	6	0.4	0.470
AAEL007221-RA	brain-specific homeobox protein, putative	0.82	1.6	2	0.0	0.894	0.22	1.3	6	1.1	0.650	0.61	1.8	3	0.1	1.000	0.16	1.0	6	0.3	0.493
AAEL009942-RA	conserved hypothetical protein	0.82	1.6	2	0.0	0.898	0.22	1.3	6	1.1	0.661	0.61	1.8	3	0.1	1.000	0.16	1.0	6	0.3	0.500
AAEL010616-RA	conserved hypothetical protein	1.64	3.3	2	0.1	0.586	0.37	2.2	6	0.6	0.780	0.73	3.6	5	0.0	0.932	0.16	1.0	6	0.4	0.455
AAEL013345-RA	alphaA-crystallin, putative	1.23	2.5	2	0.0	0.736	0.15	0.9	6	1.4	0.575	1.37	2.7	2	0.0	0.831	0.16	1.0	6	0.0	0.490
AAEL015162-RA	Vanin-like protein 1 precursor, putative	0.82	1.6	2	0.0	0.894	0.29	1.8	6	0.8	0.723	0.46	1.8	4	0.2	1.000	0.16	1.0	6	0.6	0.493
AAEL009316-RA	angiotensin-converting enzyme (dipeptidyl carboxypeptidase	0.28	15.6	55	5.7	0.844	0.15	25.2	165	38.8	0.036	0.30	17.3	57	5.1	0.503	0.16	26.9	165	12.3	0.009
AAEL003797-RA	hypothetical protein	0.41	4.1	10	0.6	0.961	0.29	8.8	30	4.0	0.565	0.23	4.6	20	2.4	0.671	0.16	4.9	30	5.1	0.171
AAEL003804-RA	conserved hypothetical protein	0.46	4.1	9	0.5	0.913	0.21	5.8	27	5.0	0.429	0.35	4.6	13	1.0	0.932	0.16	4.4	27	2.5	0.197
AAEL000092-RA	glutathionetransferase	0.33	1.6	5	0.4	1.000	0.59	8.8	15	0.5	1.000	0.09	1.8	20	4.1	0.416	0.16	2.4	15	7.1	0.283
AAEL001075-RA	conserved hypothetical protein	0.49	2.5	5	0.2	0.951	0.15	2.2	15	3.6	0.440	0.55	2.7	5	0.2	1.000	0.16	2.4	15	0.6	0.341
AAEL006128-RA	conserved hypothetical protein	0.82	4.1	5	0.0	0.662	0.29	4.4	15	2.0	0.631	0.46	4.6	10	0.5	1.000	0.16	2.4	15	1.6	0.285
AAEL001643-RA	conserved hypothetical protein	0.55	1.6	3	0.1	0.983	0.29	2.7	9	1.2	0.696	0.30	1.8	6	0.5	0.976	0.16	1.5	9	1.3	0.425
AAEL003439-RA	Caspase(Short).	1.37	4.1	3	0.0	0.515	0.39	3.5	9	0.8	0.763	0.57	4.6	8	0.2	1.000	0.16	1.5	9	1.0	0.354
AAEL006003-RA	odorant receptor	0.82	2.5	3	0.0	0.806	0.20	1.8	9	1.8	0.570	0.68	2.7	4	0.1	1.000	0.16	1.5	9	0.4	0.411
AAEL007060-RA	lipase	4.93	14.8	3	2.0	0.297	0.44	4.0	9	0.6	0.812	1.82	16.4	9	0.5	0.587	0.16	1.5	9	0.0	0.451
AAEL007098-RA	4-nitrophenylphosphatase	1.10	3.3	3	0.0	0.642	0.49	4.4	9	0.5	0.870	0.36	3.6	10	0.7	0.993	0.16	1.5	9	1.9	0.369
AAEL009111-RA	sphingomyelin phosphodiesterase	3.56	10.7	3	1.1	0.139	0.20	1.8	9	1.8	0.486	2.96	11.8	4	0.9	0.250	0.16	1.5	9	0.2	0.301
AAEL011175-RA	alkaline phosphatase	1.37	4.1	3	0.0	0.537	0.34	3.1	9	1.0	0.736	0.65	4.6	7	0.1	0.926	0.16	1.5	9	0.7	0.376
AAEL014921-RA	lipase 1 precursor	3.29	9.9	3	0.9	0.216	0.59	5.3	9	0.3	1.000	0.91	10.9	12	0.0	0.702	0.16	1.5	9	0.7	0.350
AAEL017302-RA		0.48	57.6	120	5.4	0.796	0.64	228.3	358	9.0	1.000	0.12	63.7	516	92.7	0.476	0.16	58.7	358	168.4	0.290
AAEL001882-RA	conserved hypothetical protein	0.32	111.0	347	31.0	0.916	0.16	163.2	1027	235.7	0.002	0.33	122.9	369	29.6	0.353	0.17	169.9	1027	74.5	0.000
AAEL009018-RA	cytochrome P450	0.14	495.9	3601	650.9	0.116	0.21	2227.6	10605	1976.5	0.095	0.11	548.8	5036	958.1	0.006	0.17	1762.7	10605	1705.4	0.009
AAEL007693-RA	organic anion transporter	0.39	12.3	32	2.2	0.915	0.61	57.1	94	2.8	1.000	0.11	13.7	129	24.9	0.366	0.17	15.7	94	44.0	0.251
AAEL015600-RA	hypothetical protein	0.60	9.0	15	0.4	0.608	0.15	6.6	44	10.4	0.173	0.67	10.0	15	0.2	0.827	0.17	7.3	44	1.5	0.100
AAEL001100-RB	phosphoserine phosphatase	7.21	2631.7	365	448.8	0.000	2.63	2814.2	1069	231.4	0.090	0.46	2912.2	6362	300.7	0.894	0.17	178.7	1069	981.4	0.023
AAEL005606-RA	conserved hypothetical protein	0.57	7.4	13	0.4	0.687	0.19	7.1	38	7.8	0.284	0.51	8.2	16	0.6	1.000	0.17	6.4	38	2.2	0.127
AAEL012382-RA	conserved hypothetical protein	0.52	5.8	11	0.4	0.770	0.29	9.3	32	4.3	0.540	0.30	6.4	21	1.9	0.826	0.17	5.4	32	4.5	0.156
AAEL002972-RA	brain chitinase and chia	2.91	151.3	52	11.9	0.002	0.71	107.5	151	2.3	0.877	0.69	167.5	243	3.2	0.604	0.17	25.5	151	22.5	0.024
AAEL014391-RA	map kinase phosphatase	1.64	16.4	10	0.4	0.103	0.34	9.7	29	3.2	0.526	0.83	18.2	22	0.1	0.604	0.17	4.9	29	1.5	0.098
AAEL009990-RA	hypothetical protein	1.69	32.1	19	0.8	0.397	1.05	57.5	55	0.0	0.899	0.27	35.5	130	13.2	0.812	0.17	9.3	55	29.9	0.340
AAEL006014-RA	heme peroxidase	0.26	7.4	28	3.1	0.875	0.11	8.8	81	22.9	0.054	0.41	8.2	20	1.2	0.931	0.17	13.7	81	3.4	0.056
AAEL801271-RA		0.82	6.6	8	0.0	0.539	0.23	5.3	23	3.9	0.443	0.61	7.3	12	0.3	0.925	0.17	3.9	23	1.3	0.199
AAEL011906-RA	histone H1, putative	0.71	280.4	396	4.8	0.125	0.19	215.0	1130	228.2	0.035	0.64	310.3	486	8.9	0.579	0.17	193.8	1130	50.5	0.003
AAEL801272-RA		0.34	4.1	12	1.0	1.000	0.23	8.0	34	5.7	0.402	0.25	4.6	18	2.0	0.648	0.17	5.9	34	4.3	0.154
AAEL801275-RA		0.27	3.3	12	1.3	1.000	0.14	4.9	34	8.3	0.248	0.33	3.6	11	0.9	0.864	0.17	5.9	34	2.2	0.182
AAEL010499-RA	transcriptional regulator ATRX (X-linked helicase II)	0.71	45.2	64	0.8	0.615	0.51	92.9	181	9.1	0.861	0.24	50.1	210	24.3	0.709	0.17	31.3	181	52.2	0.268
AAEL005332-RA	hypothetical protein	1.04	5154.1	4949	1.0	0.084	0.34	4755.7	13991	1536.2	0.425	0.53	5703.5	10751	359.6	0.883	0.17	2422.5	13991	1417.0	0.026
AAEL008336-RA	snail protein, putative	0.60	6.6	11	0.3	0.678	0.21	6.6	31	5.7	0.379	0.49	7.3	15	0.6	1.000	0.17	5.4	31	2.2	0.166
AAEL003041-RA	conserved hypothetical protein	0.26	111.0	431	49.1	0.462	0.08	101.3	1209	383.2	0.000	0.54	122.9	229	7.4	0.821	0.17	211.0	1209	29.8	0.000
AAEL011440-RA	conserved hypothetical protein	0.47	14.0	30	1.4	0.757	0.05	4.4	84	30.9	0.009	1.55	15.5	10	0.3	0.215	0.17	14.7	84	0.0	0.062
AAEL004652-RA	hypothetical protein	0.49	2.5	5	0.2	0.949	0.22	3.1	14	2.5	0.550	0.39	2.7	7	0.4	1.000	0.17	2.4	14	1.2	0.349
AAEL007508-RA	oviductin	0.10	3.3	34	7.2	0.221	0.07	6.6	95	32.1	0.016	0.24	3.6	15	1.7	0.566	0.18	16.6	95	3.7	0.057
AAEL014667-RA	brain chitinase and chia	0.43	11.5	27	1.5	0.825	0.18	13.7	75	15.6	0.157	0.41	12.7	31	1.8	0.940	0.18	13.2	75	5.3	0.052
AAEL003434-RA	alpha-amylase	3.33	818.3	246	76.0	0.135	0.80	547.6	682	4.5	0.942	0.73	905.5	1238	11.8	0.722	0.18	120.4	682	104.0	0.270
AAEL001878-RA	lipase	1.09	56.7	52	0.0	0.033	0.22	31.0	144	26.3	0.072	0.90	62.8	70	0.1	0.271	0.18	25.5	144	3.9	0.006
AAEL003589-RA	transcription factor, putative	1.90	30.4	16	1.1	0.368	1.70	74.8	44	2.3	0.750	0.20	33.7	169	22.7	0.701	0.18	7.8	44	46.0	0.363
AAEL001693-RA	serine-type enodpeptidase,	3.50	14.0	4	1.4	0.175	0.44	4.9	11	0.8	0.801	1.41	15.5	11	0.2	0.519	0.18	2.0	11	0.1	0.348
AAEL012001-RA	Galectin.	3.70	14.8	4	1.5	0.288	2.57	28.3	11	2.2	0.681	0.26	16.4	64	6.9	0.828	0.18	2.0	11	15.3	0.430
AAEL013820-RA	Bj1 protein, putative	0.34	4.1	12	1.0	1.000	0.36	11.9	33	3.3	0.660	0.17	4.6	27	4.1	0.461	0.18	5.9	33	7.9	0.161
AAEL005001-RA	aquaporin	0.05	79.8	1524	392.4	0.001	0.14	578.1	4150	1033.4	0.014	0.07	88.3	1307	294.9	0.000	0.18	746.0	4150	495.2	0.008
AAEL801273-RA		0.65	48.5	75	1.4	0.211	0.24	48.2	204	34.2	0.090	0.49	53.7	109	4.4	0.990	0.18	36.7	204	15.6	0.004
AAEL011126-RA	alcohol dehydrogenase	1.24	1292.0	1039	6.5	0.070	0.09	255.2	2824	868.8	0.017	2.48	1429.7	577	84.5	0.025	0.18	508.6	2824	7.9	0.040
AAEL009850-RA	Galectin.	0.65	9.0	14	0.3	0.521	0.69	26.1	38	0.7	0.917	0.17	10.0	59	8.9	0.252	0.18	6.9	38	17.2	0.080
AAEL009910-RA	conserved hypothetical protein	0.35	2.5	7	0.5	1.000	0.14	2.7	19	4.7	0.379	0.46	2.7	6	0.3	1.000	0.18	3.4	19	0.9	0.316
AAEL003816-RA	hypothetical protein	0.12	4.1	35	6.9	0.290	0.07	7.1	95	31.4	0.019	0.28	4.6	16	1.6	0.702	0.18	17.1	95	3.6	0.061
AAEL015599-RA	conserved hypothetical protein	0.64	23.0	36	0.7	0.364	0.17	16.4	97	21.4	0.078	0.69	25.5	37	0.5	0.627	0.18	17.6	97	3.4	0.028
AAEL003647-RA	GPCR Neurokinin/Tachykinin Family	0.51	6.6	13	0.5	0.786	0.43	15.0	35	2.6	0.775	0.21	7.3	34	4.3	0.587	0.18	6.4	35	8.9	0.188
AAEL009991-RB	myosin iii	0.46	14.8	32	1.6	0.749	0.73	62.4	86	1.2	0.842	0.12	16.4	141	26.1	0.102	0.18	15.7	86	46.9	0.068
AAEL004239-RA	conserved hypothetical protein	0.95	18.1	19	0.0	0.236	0.16	8.0	51	11.8	0.134	1.11	20.0	18	0.0	0.340	0.18	9.3	51	0.6	0.076
AAEL007969-RA	serine protease	0.51	152.1	296	11.3	0.370	0.20	155.3	792	156.2	0.033	0.48	168.4	351	15.0	1.000	0.18	144.9	792	51.6	0.003
AAEL017052-RA		0.19	41.9	225	33.7	0.184	0.10	57.1	600	180.7	0.000	0.36	46.4	129	9.3	0.489	0.18	110.1	600	24.6	0.001
AAEL013819-RA	Bj1 protein, putative	0.48	11.5	24	1.1	0.763	0.19	11.9	64	13.1	0.294	0.47	12.7	27	1.2	0.994	0.18	11.7	64	4.0	0.147
AAEL012526-RA	hypothetical protein	0.74	15.6	21	0.2	0.343	0.32	17.7	56	6.8	0.425	0.43	17.3	40	2.1	0.922	0.18	10.3	56	6.5	0.058
AAEL005012-RA	conserved hypothetical protein	0.27	1.6	6	0.6	1.000	0.41	6.6	16	1.3	0.775	0.12	1.8	15	2.7	0.505	0.18	2.9	16	4.9	0.310
AAEL007942-RA	fibrinogen and fibronectin	48.52	145.6	3	40.5	0.229	103.45	827.6	8	279.3	0.487	0.09	161.1	1871	390.5	0.668	0.18	1.5	8	673.2	0.561
AAEL009575-RA	conserved hypothetical protein	0.55	1.6	3	0.1	0.984	0.22	1.8	8	1.4	0.633	0.46	1.8	4	0.2	1.000	0.18	1.5	8	0.6	0.476
AAEL011339-RA	conserved hypothetical protein	2.19	6.6	3	0.3	0.299	0.39	3.1	8	0.7	0.752	1.04	7.3	7	0.0	0.700	0.18	1.5	8	0.3	0.365
AAEL012667-RA	hypothetical protein	0.82	2.5	3	0.0	0.776	0.55	4.4	8	0.3	0.899	0.27	2.7	10	1.0	0.838	0.18	1.5	8	2.3	0.411
AAEL015072-RA	carboxylesterase	1.10	3.3	3	0.0	0.592	0.94	7.5	8	0.0	0.928	0.21	3.6	17	2.2	0.661	0.18	1.5	8	4.5	0.362
AAEL017136-RA	cytochrome P450	0.55	1.6	3	0.1	0.984	0.22	1.8	8	1.4	0.633	0.46	1.8	4	0.2	1.000	0.18	1.5	8	0.6	0.476
AAEL801295-RA	conserved hypothetical protein	4.03	294.4	73	33.4	0.000	0.56	108.4	193	7.5	0.861	1.33	325.8	245	2.6	0.060	0.19	35.7	193	3.5	0.009
AAEL017267-RA		0.26	41.1	160	18.3	0.573	0.18	73.9	422	90.7	0.011	0.27	45.5	167	17.0	0.201	0.19	78.3	422	38.5	0.001
AAEL009476-RA	hypothetical protein	3.14	34.5	11	3.0	0.240	2.88	83.6	29	7.8	0.585	0.20	38.2	189	25.1	0.687	0.19	5.4	29	51.0	0.372
AAEL002295-RA	leucine-rich transmembrane protein	1.29	295.2	229	2.0	0.172	0.67	403.9	602	12.1	0.944	0.36	326.7	913	66.1	0.857	0.19	112.1	602	174.6	0.136
AAEL003681-RA	hypothetical protein	0.18	5.8	32	4.9	0.524	0.39	32.7	84	7.5	0.619	0.09	6.4	74	15.4	0.054	0.19	15.7	84	26.6	0.057
AAEL000100-RA	hypothetical protein	0.72	5.8	8	0.1	0.636	0.29	6.2	21	2.8	0.594	0.46	6.4	14	0.7	1.000	0.19	3.9	21	2.2	0.244
AAEL003098-RA	glucosyl/glucuronosyl transferases	6.09	30.4	5	4.7	0.001	1.77	23.0	13	0.8	0.265	0.65	33.7	52	0.9	0.658	0.19	2.4	13	5.3	0.131
AAEL005286-RA	hypothetical protein	1.06	18.1	17	0.0	0.521	0.81	35.8	44	0.3	0.970	0.25	20.0	81	9.1	0.766	0.19	8.3	44	19.8	0.346
AAEL007287-RA	conserved hypothetical protein	0.48	11.5	24	1.1	0.713	0.24	15.0	62	10.1	0.272	0.37	12.7	34	2.3	0.778	0.19	11.7	62	6.3	0.067
AAEL011130-RA	alcohol dehydrogenase	0.51	1620.2	3159	121.5	0.321	0.03	273.4	8137	3304.9	0.000	2.90	1792.9	618	134.8	0.000	0.19	1546.3	8137	21.7	0.001
AAEL006597-RA	nk homeobox protein	0.94	6.6	7	0.0	0.425	0.84	15.0	18	0.1	0.856	0.21	7.3	34	4.3	0.498	0.19	3.4	18	8.9	0.196
AAEL003821-RA	hypothetical protein	0.59	14.8	25	0.6	0.532	0.11	7.1	64	18.0	0.054	1.02	16.4	16	0.0	0.418	0.19	12.2	64	0.6	0.075
AAEL012527-RA	conserved hypothetical protein	0.53	18.1	34	1.2	0.535	0.42	36.7	87	6.7	0.613	0.24	20.0	83	9.5	0.300	0.19	16.6	87	20.5	0.027
AAEL007969-RB	serine protease	0.60	111.8	186	4.5	0.219	0.17	82.7	475	102.4	0.018	0.66	123.8	187	3.0	0.517	0.19	91.0	475	18.4	0.004
AAEL000080-RA	phosphoenolpyruvate carboxykinase	9.30	39464.5	4245	7580.5	0.001	4.37	47389.7	10840	6882.9	0.117	0.41	43671.0	107133	6308.4	0.804	0.19	2077.9	10840	18407.9	0.115
AAEL010489-RA	hypothetical protein	0.67	14.8	22	0.3	0.628	0.52	29.2	56	2.7	0.882	0.25	16.4	66	7.4	0.715	0.19	10.8	56	16.1	0.265
AAEL004826-RA	conserved hypothetical protein	0.30	3.3	11	1.1	1.000	16.04	449.0	28	119.8	0.780	0.00	3.6	1015	316.6	0.332	0.19	5.4	28	479.9	0.566
AAEL014278-RA	conserved hypothetical protein	0.51	6.6	13	0.5	0.780	0.19	6.2	33	6.7	0.290	0.52	7.3	14	0.5	1.000	0.19	6.4	33	1.9	0.173
AAEL006355-RA	ClassC Scavenger Receptor (Sushi/SCR/CCP, MAM, and Somatomedin B domains).	0.55	224.5	408	13.0	0.183	0.15	150.4	1034	251.0	0.001	0.73	248.5	340	3.3	0.281	0.19	199.7	1034	28.6	0.000
AAEL014439-RA	juvenile hormone-inducible protein, putative	0.69	13.2	19	0.3	0.458	0.66	31.8	48	1.0	1.000	0.20	14.6	72	9.6	0.310	0.19	9.3	48	19.4	0.123
AAEL007676-RA	hypothetical protein	0.13	11.5	90	16.9	0.122	0.11	24.3	226	64.4	0.005	0.23	12.7	55	6.5	0.293	0.19	44.1	226	13.9	0.012
AAEL008404-RA	Clip-domain serine protease, family A.	0.97	90.5	93	0.0	0.138	0.44	101.7	233	16.8	0.657	0.44	100.1	230	12.0	0.876	0.20	45.5	233	37.2	0.054
AAEL011937-RA	glucosyl/glucuronosyl transferases	5.76	46.1	8	6.9	0.000	2.01	40.3	20	2.0	0.134	0.56	51.0	91	2.6	0.830	0.20	3.9	20	11.2	0.069
AAEL000441-RA	hypothetical protein	0.82	3.3	4	0.0	0.752	0.09	0.9	10	3.1	0.387	1.82	3.6	2	0.1	0.663	0.20	2.0	10	0.0	0.440
AAEL006011-RA	conserved hypothetical protein	2.67	10.7	4	0.7	0.222	1.24	12.4	10	0.1	0.784	0.42	11.8	28	1.5	1.000	0.20	2.0	10	4.7	0.369
AAEL010779-RA	pickpocket	1.44	5.8	4	0.1	0.366	0.88	8.8	10	0.0	0.905	0.32	6.4	20	1.7	0.836	0.20	2.0	10	4.2	0.322
AAEL000146-RA	nitrilase, putative	3.70	7.4	2	0.8	0.363	3.54	17.7	5	2.1	0.658	0.20	8.2	40	5.3	0.773	0.20	1.0	5	10.7	0.524
AAEL002625-RA	conserved hypothetical protein	1.23	2.5	2	0.0	0.724	0.44	2.2	5	0.4	0.837	0.55	2.7	5	0.2	1.000	0.20	1.0	5	0.6	0.526
AAEL002773-RA	conserved hypothetical protein	0.82	1.6	2	0.0	0.897	0.27	1.3	5	0.7	0.702	0.61	1.8	3	0.1	1.000	0.20	1.0	5	0.3	0.546
AAEL003309-RA	alkaline phosphatase	3.70	7.4	2	0.8	0.240	0.27	1.3	5	0.7	0.674	2.73	8.2	3	0.6	0.395	0.20	1.0	5	0.1	0.469
AAEL003884-RA	conserved hypothetical protein	4.11	8.2	2	0.9	0.224	0.88	4.4	5	0.0	1.000	0.91	9.1	10	0.0	0.726	0.20	1.0	5	0.5	0.474
AAEL003894-RA	Gram-NegativeBinding Protein (GNBP), or Beta-1,3-Glucan Binding Protein (BGBP).	0.82	1.6	2	0.0	0.897	0.27	1.3	5	0.7	0.702	0.61	1.8	3	0.1	1.000	0.20	1.0	5	0.3	0.546
AAEL004261-RA	conserved hypothetical protein	0.82	1.6	2	0.0	0.894	0.35	1.8	5	0.5	0.767	0.46	1.8	4	0.2	1.000	0.20	1.0	5	0.6	0.540
AAEL004736-RA	hypothetical protein	0.82	1.6	2	0.0	0.905	0.18	0.9	5	1.1	0.638	0.91	1.8	2	0.0	0.997	0.20	1.0	5	0.1	0.558
AAEL005537-RA	conserved hypothetical protein	1.23	2.5	2	0.0	0.731	0.27	1.3	5	0.7	0.697	0.91	2.7	3	0.0	0.940	0.20	1.0	5	0.2	0.531
AAEL006906-RA	NBP2b protein, putative	1.64	3.3	2	0.1	0.620	0.18	0.9	5	1.1	0.616	1.82	3.6	2	0.1	0.712	0.20	1.0	5	0.0	0.529
AAEL007991-RA	conserved hypothetical protein	0.82	1.6	2	0.0	0.894	0.35	1.8	5	0.5	0.767	0.46	1.8	4	0.2	1.000	0.20	1.0	5	0.6	0.540
AAEL013193-RA	AaGr25	0.82	1.6	2	0.0	0.894	0.44	2.2	5	0.4	0.829	0.36	1.8	5	0.4	1.000	0.20	1.0	5	0.9	0.541
AAEL015517-RA	conserved hypothetical protein	2.06	4.1	2	0.2	0.460	0.71	3.5	5	0.1	1.000	0.57	4.6	8	0.2	1.000	0.20	1.0	5	1.0	0.485
AAEL016380-RA		0.82	1.6	2	0.0	0.897	0.27	1.3	5	0.7	0.702	0.61	1.8	3	0.1	1.000	0.20	1.0	5	0.3	0.546
AAEL014244-RA	glucosyl/glucuronosyl transferases	1.03	12.3	12	0.0	0.289	0.32	9.7	30	3.5	0.545	0.62	13.7	22	0.5	0.829	0.20	5.9	30	2.4	0.149
AAEL013833-RA	ATP-binding cassette transporter	1.10	6.6	6	0.0	0.472	0.94	14.2	15	0.0	0.859	0.23	7.3	32	3.9	0.698	0.20	2.9	15	8.2	0.314
AAEL014138-RA	serine protease inhibitor (serpin), likely cleavage at S/L.	0.31	327.3	1046	96.0	0.828	0.13	345.5	2601	665.6	0.000	0.46	362.2	781	35.9	0.887	0.20	512.0	2601	118.9	0.000
AAEL007905-RA	hypothetical protein	1.07	1071.6	1006	0.5	0.003	0.36	905.5	2492	247.9	0.258	0.58	1185.8	2047	53.0	0.614	0.20	492.4	2492	242.5	0.001
AAEL010171-RA	PeptidoglycanRecognition Protein (Long)	0.31	37.8	124	11.7	0.899	0.25	77.4	306	48.0	0.130	0.24	41.9	175	20.2	0.215	0.20	60.7	306	43.4	0.007
AAEL000820-RA	dimethylaniline monooxygenase	3.99	51.8	13	5.8	0.083	1.69	54.0	32	1.7	0.584	0.47	57.3	122	5.5	1.000	0.20	6.4	32	18.3	0.288
AAEL005331-RA	hypothetical protein	1.08	804.3	748	0.5	0.073	0.39	721.5	1841	162.0	0.534	0.55	890.1	1631	50.5	0.853	0.20	366.1	1841	208.0	0.037
AAEL002559-RA	conserved hypothetical protein	0.44	159.5	360	19.2	0.465	0.27	242.4	885	127.4	0.063	0.32	176.6	548	45.8	0.278	0.20	176.2	885	113.3	0.000
AAEL005917-RA	conserved hypothetical protein	0.09	4.1	46	10.1	0.139	0.08	9.3	113	36.1	0.014	0.22	4.6	21	2.6	0.427	0.20	22.5	113	5.5	0.057
AAEL004212-RA	conserved hypothetical protein	0.37	259.1	699	50.8	0.808	0.06	94.7	1716	622.9	0.000	1.34	286.7	214	2.4	0.005	0.20	342.2	1716	2.9	0.000
AAEL006999-RA	hypothetical protein	0.45	9.9	22	1.1	0.840	0.44	23.9	54	3.8	0.789	0.20	10.9	54	7.2	0.550	0.20	10.8	54	14.6	0.221
AAEL002718-RA	chitin synthase	0.15	58.4	379	64.3	0.045	0.10	97.3	929	268.2	0.000	0.29	64.6	220	20.6	0.219	0.20	185.5	929	48.4	0.001
AAEL801274-RA		0.50	28.8	58	2.4	0.524	0.27	38.9	142	20.4	0.195	0.36	31.9	88	6.3	0.618	0.20	28.4	142	16.7	0.015
AAEL013185-RA	conserved hypothetical protein	0.64	5.8	9	0.2	0.688	0.34	7.5	22	2.4	0.648	0.37	6.4	17	1.1	0.946	0.20	4.4	22	3.1	0.241
AAEL002524-RA	C-Type lectin (CTL).	0.54	122.5	228	7.8	0.259	0.24	134.0	554	90.8	0.064	0.45	135.6	303	15.0	1.000	0.20	111.6	554	47.8	0.002
AAEL000285-RA	conserved hypothetical protein	0.23	1.6	7	0.9	0.991	0.18	3.1	17	3.5	0.467	0.26	1.8	7	0.7	0.877	0.20	3.4	17	1.7	0.359
AAEL000494-RA	histone H2A	0.35	2.5	7	0.5	1.000	0.42	7.1	17	1.3	0.744	0.17	2.7	16	2.4	0.506	0.20	3.4	17	4.7	0.290
AAEL002071-RA	cytochrome P450	0.47	3.3	7	0.3	0.929	0.18	3.1	17	3.5	0.460	0.52	3.6	7	0.2	1.000	0.20	3.4	17	0.9	0.348
AAEL007542-RA	glutamate decarboxylase	0.07	9.9	139	33.0	0.009	0.03	9.7	337	140.6	0.000	0.50	10.9	22	0.9	0.996	0.20	68.0	337	3.1	0.009
AAEL013909-RA	hypothetical protein	0.26	4.9	19	2.1	0.898	0.20	9.3	46	8.9	0.302	0.26	5.5	21	2.2	0.676	0.20	9.3	46	5.0	0.153
AAEL010555-RA	sterol regulatory element-binding protein	3.93	5752.8	1464	636.6	0.000	1.10	3904.1	3542	5.3	0.332	0.72	6366.0	8826	91.2	0.440	0.20	716.6	3542	759.5	0.009
AAEL002974-RA	conserved hypothetical protein	0.42	55.1	132	7.9	0.666	0.28	88.5	318	45.0	0.117	0.30	61.0	200	17.9	0.290	0.20	64.6	318	42.9	0.003
AAEL008473-RA	cysteine-rich venom protein, putative	1.07	8807.3	8198	5.2	0.321	0.14	2811.1	19712	4841.5	0.256	1.53	9746.0	6355	163.1	0.321	0.20	4012.9	19712	31.5	0.234
AAEL010381-RA	glucosyl/glucuronosyl transferases	0.38	5.8	15	1.0	0.970	0.15	5.3	36	8.7	0.238	0.53	6.4	12	0.4	0.972	0.20	7.3	36	1.6	0.202
AAEL008252-RA	n-acetylgalactosaminyltransferase	0.66	3.3	5	0.1	0.787	0.52	6.2	12	0.6	0.893	0.26	3.6	14	1.5	0.828	0.20	2.4	12	3.3	0.368
AAEL003049-RA	pupal cuticle protein 78E, putative	0.34	175.2	518	43.0	1.000	0.13	158.4	1239	323.9	0.000	0.54	193.8	358	11.3	0.775	0.20	253.6	1239	46.1	0.000
AAEL003022-RA	serine/threonine-protein kinase	0.89	453.2	512	0.9	0.007	0.22	265.8	1223	221.3	0.012	0.83	501.5	601	2.0	0.110	0.20	250.6	1223	39.5	0.000
AAEL005135-RA	conserved hypothetical protein	0.35	17.3	49	3.8	1.000	0.17	19.9	117	25.6	0.071	0.42	19.1	45	2.5	0.900	0.21	24.0	117	7.5	0.035
AAEL007111-RA	hypothetical protein	0.23	9.0	39	4.9	0.758	0.49	45.1	93	5.4	0.834	0.10	10.0	102	20.3	0.140	0.21	19.1	93	35.5	0.147
AAEL002294-RA	sulphate transporter	0.35	17.3	50	4.0	0.990	2.11	251.3	119	13.9	0.817	0.03	19.1	568	149.4	0.325	0.21	24.5	119	238.8	0.465
AAEL001084-RA	Clip-domain serine protease, family B. Protease homologue.	0.58	78.1	135	3.7	0.234	0.19	62.4	321	63.8	0.021	0.61	86.5	141	3.0	0.628	0.21	66.1	321	15.5	0.003
AAEL007005-RA	histone H2A	0.51	4.1	8	0.3	0.854	0.30	5.8	19	2.4	0.583	0.35	4.6	13	1.0	0.868	0.21	3.9	19	2.5	0.282
AAEL008780-RA	serine-type enodpeptidase,	5.55	44.4	8	6.5	0.106	0.42	8.0	19	1.5	0.775	2.73	49.1	18	3.4	0.295	0.21	3.9	19	0.5	0.376
AAEL017445-RA	hypothetical protein	0.37	4.1	11	0.8	1.000	0.19	4.9	26	5.3	0.388	0.41	4.6	11	0.6	1.000	0.21	5.4	26	1.9	0.268
AAEL011966-RA	conserved hypothetical protein	0.31	1907.2	6243	589.8	0.742	0.14	2064.0	14705	3645.9	0.000	0.45	2110.5	4666	226.0	0.801	0.21	3055.9	14705	728.2	0.000
AAEL801276-RA		0.06	3.3	51	12.4	0.074	0.06	7.5	120	42.0	0.006	0.21	3.6	17	2.2	0.451	0.21	25.0	120	4.5	0.063
AAEL003216-RA	conserved hypothetical protein	0.11	5.8	51	10.2	0.193	0.07	8.0	119	40.8	0.007	0.35	6.4	18	1.3	0.880	0.21	25.0	119	3.5	0.061
AAEL005923-RA	conserved hypothetical protein	1.10	6.6	6	0.0	0.451	0.44	6.2	14	1.0	0.814	0.52	7.3	14	0.5	0.989	0.21	2.9	14	1.9	0.316
AAEL007592-RA	conserved hypothetical protein	1.37	8.2	6	0.1	0.315	0.57	8.0	14	0.5	0.963	0.51	9.1	18	0.7	0.956	0.21	2.9	14	2.5	0.296
AAEL012434-RA	conserved hypothetical protein	0.82	4.9	6	0.0	0.596	0.44	6.2	14	1.0	0.782	0.39	5.5	14	0.9	0.919	0.21	2.9	14	2.5	0.313
AAEL002685-RA	hypothetical protein	0.82	2.5	3	0.0	0.804	0.38	2.7	7	0.7	0.781	0.46	2.7	6	0.3	1.000	0.21	1.5	7	0.9	0.492
AAEL003163-RA	forkhead protein/ forkhead protein domain	0.55	1.6	3	0.1	0.984	1.90	13.3	7	0.6	0.615	0.06	1.8	30	7.0	0.276	0.21	1.5	7	11.6	0.416
AAEL009134-RA	aldo-keto reductase	1.64	4.9	3	0.1	0.475	0.32	2.2	7	0.8	0.721	1.09	5.5	5	0.0	0.724	0.21	1.5	7	0.2	0.462
AAEL009446-RA	conserved hypothetical protein	0.55	1.6	3	0.1	0.989	0.76	5.3	7	0.1	1.000	0.15	1.8	12	1.9	0.680	0.21	1.5	7	3.7	0.469
AAEL010626-RA	GPCR Neuropeptide Y Family	0.82	2.5	3	0.0	0.813	0.32	2.2	7	0.8	0.727	0.55	2.7	5	0.2	1.000	0.21	1.5	7	0.6	0.495
AAEL011298-RA	hypothetical protein	2.47	7.4	3	0.5	0.674	19.78	138.5	7	38.8	0.723	0.03	8.2	313	85.5	0.519	0.21	1.5	7	135.0	0.596
AAEL011833-RA	hypothetical protein	0.82	2.5	3	0.0	0.817	0.19	1.3	7	1.4	0.601	0.91	2.7	3	0.0	0.917	0.21	1.5	7	0.2	0.508
AAEL016274-RA		0.55	1.6	3	0.1	0.991	0.19	1.3	7	1.4	0.599	0.61	1.8	3	0.1	1.000	0.21	1.5	7	0.3	0.515
AAEL005669-RA	conserved hypothetical protein	0.91	8.2	9	0.0	0.408	0.57	11.9	21	0.8	0.939	0.34	9.1	27	2.1	0.795	0.21	4.4	21	5.4	0.211
AAEL009562-RA	hypothetical protein	0.37	3.3	9	0.7	1.000	0.11	2.2	21	6.0	0.279	0.73	3.6	5	0.0	0.902	0.21	4.4	21	0.4	0.333
AAEL012940-RA	hypothetical protein	1.83	16.4	9	0.5	0.407	1.31	27.4	21	0.3	0.851	0.29	18.2	62	5.8	0.875	0.21	4.4	21	13.6	0.430
AAEL003788-RA	conserved hypothetical protein	0.54	17.3	32	1.1	0.534	0.37	27.4	74	7.1	0.526	0.31	19.1	62	5.5	0.575	0.21	15.7	74	13.2	0.056
AAEL004002-RA	glucose dehydrogenase	0.21	3.3	16	2.2	0.794	0.29	10.6	37	5.1	0.500	0.15	3.6	24	3.9	0.386	0.21	7.8	37	7.3	0.193
AAEL002780-RA	conserved hypothetical protein	0.17	14.0	81	12.8	0.297	0.06	10.6	187	67.3	0.000	0.64	15.5	24	0.4	0.713	0.21	39.6	187	2.5	0.026
AAEL012245-RA	conserved hypothetical protein	0.17	83.9	506	82.0	0.058	0.09	108.4	1167	355.1	0.000	0.38	92.8	245	16.3	0.535	0.21	247.7	1167	44.8	0.001
AAEL003878-RA	hypothetical protein	0.16	7.4	46	7.6	0.497	0.24	25.2	106	17.7	0.345	0.14	8.2	57	9.5	0.278	0.21	22.5	106	17.7	0.131
AAEL006132-RA	hypothetical protein	0.49	4.9	10	0.4	0.852	0.17	4.0	23	5.0	0.351	0.61	5.5	9	0.2	0.958	0.21	4.9	23	1.0	0.280
AAEL003040-RA	hypothetical protein	0.62	65.8	106	2.3	0.198	0.23	56.6	243	41.3	0.073	0.57	72.8	128	3.5	0.694	0.21	51.9	243	15.5	0.007
AAEL007892-RA	xaa-pro aminopeptidase	0.45	74.8	165	8.4	0.501	0.26	98.2	378	57.6	0.080	0.37	82.8	222	15.1	0.576	0.21	80.8	378	41.1	0.003
AAEL010776-RA	carboxypeptidase	2.88	109.4	38	8.5	0.387	0.21	18.6	87	16.0	0.586	2.88	121.0	42	9.0	0.483	0.21	18.6	87	1.4	0.474
AAEL013822-RA	conserved hypothetical protein	0.38	14.8	39	2.7	0.925	0.32	28.8	89	10.5	0.590	0.25	16.4	65	7.1	0.653	0.21	19.1	89	15.7	0.210
AAEL006053-RA	conserved hypothetical protein	0.82	90.5	110	0.5	0.251	0.17	42.0	249	54.9	0.143	1.05	100.1	95	0.0	0.294	0.22	53.8	249	3.5	0.099
AAEL002060-RA	hypothetical protein	0.39	7.4	19	1.3	0.948	0.25	10.6	43	6.9	0.389	0.34	8.2	24	1.9	0.842	0.22	9.3	43	4.8	0.163
AAEL008953-RC	conserved hypothetical protein	0.25	139.8	561	66.0	0.409	0.21	261.9	1265	238.7	0.010	0.26	154.7	592	62.7	0.095	0.22	274.6	1265	139.9	0.001
AAEL007399-RB	conserved hypothetical protein	0.21	41.1	199	27.6	0.296	0.12	55.3	448	119.3	0.002	0.36	45.5	125	8.8	0.677	0.22	97.4	448	23.6	0.004
AAEL012644-RA	conserved hypothetical protein	2.67	21.4	8	1.5	0.528	21.60	388.8	18	110.8	0.547	0.03	23.7	879	239.1	0.386	0.22	3.9	18	378.1	0.540
AAEL010421-RA	conserved hypothetical protein	0.41	1.6	4	0.2	1.000	0.20	1.8	9	1.8	0.591	0.46	1.8	4	0.2	1.000	0.22	2.0	9	0.6	0.494
AAEL012635-RA	conserved hypothetical protein	3.91	15.6	4	1.7	0.251	3.10	27.9	9	2.9	0.606	0.27	17.3	63	6.3	0.842	0.22	2.0	9	14.5	0.475
AAEL009791-RA	cuticle protein, putative	0.69	8.2	12	0.2	0.510	0.56	15.0	27	1.1	0.899	0.27	9.1	34	3.5	0.530	0.22	5.9	27	7.9	0.171
AAEL012287-RA	sugar transporter	8.93	3615.3	405	682.6	0.000	1.37	1251.4	911	15.9	0.153	1.41	4000.7	2829	45.8	0.023	0.22	198.2	911	27.4	0.008
AAEL014451-RA	hypothetical protein	0.94	134.1	142	0.1	0.018	0.23	73.4	319	54.8	0.045	0.89	148.3	166	0.2	0.135	0.22	69.5	319	9.4	0.003
AAEL011884-RA	hypothetical protein	0.01	14.0	2149	703.9	0.000	0.01	48.7	4825	2265.3	0.000	0.14	15.5	110	18.5	0.007	0.22	1051.9	4825	34.4	0.000
AAEL005432-RA	conserved hypothetical protein	0.66	152.1	230	3.8	0.675	0.98	505.6	516	0.0	0.903	0.15	168.4	1143	187.2	0.556	0.22	112.6	516	351.6	0.381
AAEL015163-RA	cuticle protein, putative	0.89	11.5	13	0.0	0.313	0.79	23.0	29	0.2	0.851	0.25	12.7	52	5.9	0.400	0.22	6.4	29	12.7	0.139
AAEL012762-RA	cytochrome P450	0.36	15.6	44	3.4	0.988	0.35	34.5	98	10.2	0.425	0.22	17.3	78	9.6	0.226	0.22	21.5	98	20.1	0.041
AAEL012194-RA	cysteine-rich venom protein, putative	0.27	20.6	76	8.2	0.748	0.13	22.1	169	43.6	0.017	0.46	22.8	50	2.4	1.000	0.22	37.2	169	7.8	0.027
AAEL012007-RA	hypothetical protein	1.18	27.1	23	0.1	0.263	0.90	46.0	51	0.1	0.785	0.29	30.0	104	9.9	0.732	0.22	11.3	51	23.1	0.233
AAEL006364-RA	conserved hypothetical protein	1.97	1355.3	687	52.5	0.000	0.49	744.5	1521	85.7	0.606	0.89	1499.8	1683	2.4	0.086	0.22	336.3	1521	95.9	0.001
AAEL006568-RA	serine protease	1.38	213.0	154	2.3	0.365	1.30	439.7	339	3.9	0.771	0.24	235.7	994	115.5	0.724	0.22	75.4	339	247.9	0.365
AAEL008410-RA	helix-loop-helix transcription factor	0.58	23.0	40	1.1	0.415	0.52	46.0	88	4.2	0.871	0.25	25.5	104	11.7	0.324	0.22	19.6	88	25.5	0.040
AAEL009800-RA	cuticle protein, putative	0.93	14.0	15	0.0	0.228	0.88	29.2	33	0.1	0.707	0.23	15.5	66	7.8	0.325	0.22	7.3	33	16.6	0.104
AAEL010472-RA	helix-loop-helix protein hen	0.25	2.5	10	1.2	0.978	0.16	3.5	22	5.0	0.384	0.34	2.7	8	0.6	0.983	0.22	4.9	22	1.6	0.340
AAEL012927-RA	hypothetical protein	0.41	4.1	10	0.6	0.962	0.26	5.8	22	3.3	0.543	0.35	4.6	13	1.0	0.950	0.22	4.9	22	2.5	0.308
AAEL013812-RA	hypothetical protein	0.99	9.9	10	0.0	0.370	0.42	9.3	22	1.7	0.761	0.52	10.9	21	0.7	0.945	0.22	4.9	22	2.8	0.234
AAEL009473-RA	conserved hypothetical protein	0.82	4.1	5	0.0	0.655	0.72	8.0	11	0.2	1.000	0.25	4.6	18	2.0	0.783	0.22	2.4	11	4.3	0.376
AAEL011334-RA	conserved hypothetical protein	14.64	73.2	5	16.4	0.264	28.95	318.5	11	95.4	0.513	0.11	81.0	720	135.1	0.675	0.22	2.4	11	241.6	0.556
AAEL012770-RA	cytochrome P450	0.33	1.6	5	0.4	1.000	0.68	7.5	11	0.2	1.000	0.11	1.8	17	3.3	0.509	0.22	2.4	11	5.8	0.409
AAEL015114-RA	conserved hypothetical protein	0.82	4.1	5	0.0	0.646	0.97	10.6	11	0.0	0.865	0.19	4.6	24	3.3	0.645	0.22	2.4	11	6.7	0.382
AAEL003128-RA	conserved hypothetical protein	0.34	440.8	1289	105.3	0.985	0.17	491.0	2829	611.5	0.001	0.44	487.8	1110	56.9	0.768	0.22	631.0	2829	178.1	0.000
AAEL009723-RA	fibrinogen and fibronectin	0.26	4.1	16	1.8	0.931	0.13	4.4	35	9.2	0.195	0.46	4.6	10	0.5	1.000	0.22	7.8	35	1.6	0.239
AAEL008936-RA	hypothetical protein	0.12	380.0	3083	589.9	0.002	0.12	819.2	6737	1808.2	0.000	0.23	420.5	1852	223.7	0.021	0.22	1509.1	6737	472.6	0.000
AAEL009777-RA	heparan sulphate sulfotransferase	0.60	6.6	11	0.3	0.693	0.22	5.3	24	4.3	0.414	0.61	7.3	12	0.3	0.923	0.22	5.4	24	1.3	0.266
AAEL005536-RA	tetraspanin 29fb	1.10	49.3	45	0.0	0.275	0.72	70.3	98	1.4	0.925	0.34	54.6	159	12.2	0.842	0.22	22.0	98	31.4	0.225
AAEL006361-RA	ClassC Scavenger Receptor (Sushi/SCR/CCP, MAM, and Somatomedin B domains).	0.83	196.6	236	0.9	0.066	0.19	96.9	513	104.2	0.033	0.99	217.5	219	0.0	0.156	0.23	115.5	513	9.5	0.013
AAEL012301-RA	hypothetical protein	0.50	20.6	41	1.7	0.604	0.10	9.3	89	25.7	0.023	1.08	22.8	21	0.0	0.286	0.23	20.1	89	0.7	0.069
AAEL003603-RA	transcription factor, putative	1.46	18.9	13	0.3	0.151	0.65	18.1	28	0.7	1.000	0.51	20.9	41	1.5	0.935	0.23	6.4	28	5.6	0.205
AAEL001529-RA	hypothetical protein	0.59	4.1	7	0.2	0.804	0.29	4.4	15	2.0	0.618	0.46	4.6	10	0.5	1.000	0.23	3.4	15	1.6	0.364
AAEL001437-RA	conserved hypothetical protein	0.15	7.4	49	8.4	0.339	0.12	12.8	105	28.1	0.041	0.28	8.2	29	2.8	0.566	0.23	24.0	105	6.5	0.077
AAEL007000-RA	hypothetical protein	0.51	10.7	21	0.8	0.688	0.27	11.9	45	6.7	0.410	0.44	11.8	27	1.4	1.000	0.23	10.3	45	4.3	0.158
AAEL001151-RA	n-acetylgalactosaminyltransferase	0.50	28.8	58	2.4	0.719	0.60	73.9	124	4.0	1.000	0.19	31.9	167	23.2	0.477	0.23	28.4	124	46.3	0.239
AAEL003029-RA	hypothetical protein	0.78	235.2	301	1.9	0.027	0.24	153.1	643	107.0	0.028	0.75	260.3	346	2.8	0.253	0.23	147.3	643	27.7	0.002
AAEL001528-RA	hypothetical protein	0.20	17.3	85	11.9	0.529	0.42	75.6	181	14.2	0.672	0.11	19.1	171	32.2	0.070	0.23	41.6	181	57.5	0.088
AAEL008355-RA	hypothetical protein	1.54	12.3	8	0.2	0.505	3.04	51.8	17	5.2	0.647	0.12	13.7	117	21.6	0.550	0.23	3.9	17	38.8	0.475
AAEL000811-RA	GPCR Methuselah Family	0.81	38.7	48	0.2	0.290	0.49	50.0	102	5.7	0.841	0.38	42.8	113	7.5	0.889	0.23	23.5	102	20.7	0.122
AAEL007935-RE	AaGr20j	0.55	4.9	9	0.3	0.789	0.35	6.6	19	2.0	0.643	0.36	5.5	15	1.1	0.871	0.23	4.4	19	2.8	0.301
AAEL009565-RA	conserved hypothetical protein	0.25	2.5	10	1.2	0.978	0.17	3.5	21	4.6	0.404	0.34	2.7	8	0.6	0.983	0.23	4.9	21	1.6	0.360
AAEL008283-RA	conserved hypothetical protein	1.30	67.4	52	0.5	0.014	0.30	33.2	109	13.9	0.272	1.00	74.6	75	0.0	0.153	0.23	25.5	109	3.2	0.027
AAEL015537-RA	hypothetical protein	0.43	9.0	21	1.2	0.874	0.41	18.1	44	3.5	0.744	0.24	10.0	41	4.6	0.642	0.23	10.3	44	10.1	0.244
AAEL014206-RA	sugar transporter	6.21	1564.2	252	245.2	0.000	2.02	1064.7	527	53.5	0.162	0.72	1731.0	2407	25.3	0.575	0.23	123.4	527	208.1	0.071
AAEL000744-RA	troponin C	0.38	989.4	2599	181.1	0.721	0.28	1524.3	5433	761.5	0.048	0.32	1094.8	3446	293.2	0.217	0.23	1272.2	5433	719.2	0.000
AAEL008006-RA	3-hydroxyacyl-coa dehyrogenase	1.78	2246.0	1262	66.1	0.022	0.93	2438.6	2628	2.1	0.645	0.45	2485.4	5513	268.8	0.922	0.24	617.7	2628	863.2	0.092
AAEL000006-RA	phosphoenolpyruvate carboxykinase	5.61	36947.0	6587	5432.7	0.000	2.01	27443.5	13672	1357.8	0.134	0.66	40885.2	62041	999.0	0.638	0.24	3224.3	13672	6155.0	0.056
AAEL000781-RA	hypothetical protein	0.41	5.8	14	0.9	0.929	0.27	8.0	29	4.2	0.516	0.35	6.4	18	1.3	0.928	0.24	6.9	29	3.5	0.262
AAEL011882-RA	trypsin-zeta, putative	0.08	3.3	42	9.7	0.135	0.07	6.2	87	29.2	0.019	0.26	3.6	14	1.5	0.667	0.24	20.6	87	3.3	0.123
AAEL014579-RA	trypsin, putative	0.17	7.4	44	7.1	0.440	0.11	9.7	91	26.0	0.038	0.37	8.2	22	1.5	0.867	0.24	21.5	91	4.1	0.103
AAEL002320-RA	hypothetical protein	0.57	34.5	61	1.8	0.717	0.45	56.2	126	8.7	0.798	0.30	38.2	127	11.5	0.826	0.24	29.9	126	27.5	0.359
AAEL003861-RA	bmp-induced factor	0.62	22.2	36	0.8	0.659	0.39	29.2	74	6.4	0.735	0.37	24.6	66	4.5	0.926	0.24	17.6	74	12.2	0.334
AAEL003043-RA	hypothetical protein	0.31	83.9	275	26.0	0.828	0.19	108.8	565	113.0	0.012	0.38	92.8	246	16.5	0.556	0.24	134.6	565	45.1	0.004
AAEL008146-RA	zinc transporter	0.48	9.0	19	0.9	0.889	1.36	53.1	39	0.6	0.864	0.08	10.0	120	25.3	0.467	0.24	9.3	39	43.5	0.470
AAEL012776-RA	protease m1 zinc metalloprotease	0.36	23.9	66	5.0	0.969	0.29	39.8	135	17.8	0.237	0.29	26.4	90	8.4	0.367	0.24	32.3	135	19.8	0.033
AAEL003420-RA	conserved hypothetical protein	0.33	8.2	25	2.2	1.000	0.30	15.5	51	6.5	0.463	0.26	9.1	35	3.7	0.575	0.24	12.2	51	8.3	0.152
AAEL011453-RA	C-Type lectin (CTL).	0.41	87.2	211	12.8	0.624	0.17	71.7	430	95.6	0.007	0.60	96.5	162	3.8	0.593	0.24	103.3	430	18.5	0.006
AAEL000863-RA	SPASIC protein, putative	0.27	32.1	117	12.5	0.719	0.08	19.9	238	75.5	0.001	0.79	35.5	45	0.3	0.354	0.24	57.3	238	3.3	0.022
AAEL009567-RA	apolipoprotein D, putative	0.12	23.9	206	40.6	0.025	0.13	56.2	419	106.7	0.003	0.21	26.4	127	16.5	0.087	0.24	100.8	419	33.9	0.009
AAEL011026-RA	GPCR Leukokinin Family	0.17	6.6	38	6.0	0.439	0.36	27.9	77	7.7	0.512	0.12	7.3	63	11.7	0.073	0.24	18.6	77	21.0	0.090
AAEL007909-RA	branched-chain amino acid aminotransferase	0.72	3320.1	4613	50.7	0.020	0.33	3066.8	9347	1078.0	0.111	0.53	3674.0	6933	232.5	0.756	0.24	2258.0	9347	914.9	0.001
AAEL007535-RA	conserved hypothetical protein	0.41	32.1	79	4.9	0.753	0.36	58.4	160	15.8	0.390	0.27	35.5	132	13.6	0.276	0.24	38.7	160	30.7	0.024
AAEL000702-RA	hypothetical protein	0.33	125.8	378	32.0	0.998	0.19	147.3	764	152.7	0.008	0.42	139.2	333	18.7	0.732	0.24	185.0	764	55.9	0.003
AAEL002568-RA	conserved hypothetical protein	1.26	300.2	238	1.7	0.000	1.29	618.4	481	5.1	0.067	0.24	332.2	1398	162.2	0.049	0.24	116.5	481	348.3	0.002
AAEL011998-RA	hypothetical protein	1.56	228.6	147	4.2	0.000	0.97	287.1	297	0.1	0.269	0.39	253.0	649	41.2	0.599	0.24	72.0	297	115.9	0.003
AAEL013303-RA	conserved hypothetical protein	0.35	107.7	307	24.2	0.931	0.21	127.8	620	117.4	0.015	0.41	119.2	289	16.7	0.704	0.24	150.3	620	49.1	0.003
AAEL001435-RA	Spaetzle-likecytokine.	0.35	21.4	61	4.8	1.000	0.36	44.2	123	12.4	0.413	0.24	23.7	100	11.6	0.225	0.24	29.9	123	25.0	0.039
AAEL010229-RA	hypothetical protein	0.86	58.4	68	0.2	0.577	0.88	120.8	137	0.3	0.934	0.24	64.6	273	31.8	0.735	0.24	33.3	137	68.2	0.408
AAEL005432-RB	conserved hypothetical protein	0.52	197.4	377	13.8	0.772	0.98	742.3	758	0.0	0.898	0.13	218.4	1678	293.7	0.502	0.24	184.5	758	538.4	0.409
AAEL005536-RB	tetraspanin 29fb	0.73	43.6	60	0.6	0.461	0.65	77.4	120	2.9	0.985	0.28	48.2	175	17.6	0.689	0.24	29.4	120	40.1	0.247
AAEL000861-RA	hypothetical protein	5.93	83.1	14	12.7	0.269	4.60	128.7	28	19.5	0.653	0.32	91.9	291	24.9	0.914	0.24	6.9	28	61.0	0.519
AAEL005669-RB	conserved hypothetical protein	0.67	7.4	11	0.2	0.601	0.32	7.1	22	2.6	0.589	0.51	8.2	16	0.6	1.000	0.24	5.4	22	2.2	0.287
AAEL001415-RA	hypothetical protein	1.23	12.3	10	0.1	0.291	0.11	2.2	20	5.6	0.196	2.73	13.7	5	0.9	0.177	0.24	4.9	20	0.1	0.294
AAEL010670-RA	lethal(2)essential for life protein, l2efl	2.55	25.5	10	1.6	0.404	0.53	10.6	20	0.9	0.848	1.18	28.2	24	0.1	0.708	0.24	4.9	20	0.6	0.508
AAEL009796-RA	cuticle protein, putative	0.21	1.6	8	1.1	0.923	0.33	5.3	16	1.8	0.644	0.15	1.8	12	1.9	0.517	0.24	3.9	16	3.7	0.378
AAEL002314-RA	hypothetical protein	0.47	3.3	7	0.3	0.930	0.51	7.1	14	0.7	0.885	0.23	3.6	16	1.9	0.743	0.24	3.4	14	4.1	0.392
AAEL005765-RA	conserved hypothetical protein	0.47	3.3	7	0.3	0.934	0.22	3.1	14	2.5	0.525	0.52	3.6	7	0.2	1.000	0.24	3.4	14	0.9	0.416
AAEL012927-RB	hypothetical protein	0.70	4.9	7	0.1	0.681	0.57	8.0	14	0.5	0.954	0.30	5.5	18	1.6	0.856	0.24	3.4	14	3.9	0.367
AAEL008271-RA	SEC14, putative	0.82	4.1	5	0.0	0.706	0.22	2.2	10	1.8	0.575	0.91	4.6	5	0.0	0.803	0.24	2.4	10	0.3	0.461
AAEL000482-RA	histone H3	0.41	1.6	4	0.2	1.000	0.33	2.7	8	0.9	0.727	0.30	1.8	6	0.5	0.954	0.24	2.0	8	1.3	0.517
AAEL001621-RA	conserved hypothetical protein	22.82	91.3	4	22.8	0.160	2.38	19.0	8	1.3	0.864	2.35	101.0	43	5.4	0.573	0.24	2.0	8	0.4	0.566
AAEL003272-RA	pupal cuticle protein 78E, putative	0.62	2.5	4	0.1	0.886	0.28	2.2	8	1.1	0.680	0.55	2.7	5	0.2	1.000	0.24	2.0	8	0.6	0.515
AAEL004749-RA	pupal cuticle protein, putative	1.03	4.1	4	0.0	0.634	0.22	1.8	8	1.4	0.580	1.14	4.6	4	0.0	0.759	0.24	2.0	8	0.1	0.485
AAEL006644-RA	hypothetical protein	2.67	10.7	4	0.7	0.534	7.35	58.8	8	11.9	0.686	0.09	11.8	133	27.4	0.623	0.24	2.0	8	47.5	0.581
AAEL006695-RA	hypothetical protein	0.62	2.5	4	0.1	0.886	0.28	2.2	8	1.1	0.680	0.55	2.7	5	0.2	1.000	0.24	2.0	8	0.6	0.515
AAEL008337-RA	T-box transcription factor tbx20	4.11	16.4	4	1.9	0.037	0.94	7.5	8	0.0	0.837	1.07	18.2	17	0.0	0.473	0.24	2.0	8	0.6	0.348
AAEL013106-RA	hypothetical protein	1.23	4.9	4	0.0	0.504	0.72	5.8	8	0.1	1.000	0.42	5.5	13	0.7	1.000	0.24	2.0	8	2.2	0.454
AAEL000347-RA	hypothetical protein	1.23	2.5	2	0.0	0.754	0.22	0.9	4	0.7	0.689	1.37	2.7	2	0.0	0.845	0.24	1.0	4	0.0	0.607
AAEL001732-RA	candidate tumor suppressor protein	0.82	1.6	2	0.0	0.893	0.66	2.7	4	0.1	1.000	0.30	1.8	6	0.5	0.976	0.24	1.0	4	1.3	0.603
AAEL002211-RA	cuticle protein, putative	1.23	2.5	2	0.0	0.734	0.33	1.3	4	0.5	0.764	0.91	2.7	3	0.0	0.940	0.24	1.0	4	0.2	0.601
AAEL002955-RB	conserved hypothetical protein	0.82	1.6	2	0.0	0.908	0.22	0.9	4	0.7	0.695	0.91	1.8	2	0.0	0.999	0.24	1.0	4	0.1	0.617
AAEL004005-RA	conserved hypothetical protein	0.82	1.6	2	0.0	0.908	0.22	0.9	4	0.7	0.695	0.91	1.8	2	0.0	0.999	0.24	1.0	4	0.1	0.617
AAEL004157-RA	hypothetical protein	2.06	4.1	2	0.2	0.463	1.00	4.0	4	0.0	0.989	0.51	4.6	9	0.3	1.000	0.24	1.0	4	1.3	0.571
AAEL004252-RA	hypothetical protein	0.82	1.6	2	0.0	0.908	0.22	0.9	4	0.7	0.695	0.91	1.8	2	0.0	0.999	0.24	1.0	4	0.1	0.617
AAEL005159-RA	latent nuclear antigen, putative	0.82	1.6	2	0.0	0.908	0.22	0.9	4	0.7	0.695	0.91	1.8	2	0.0	0.999	0.24	1.0	4	0.1	0.617
AAEL005259-RA	conserved hypothetical protein	0.82	1.6	2	0.0	0.859	2.10	8.4	4	0.5	0.698	0.10	1.8	19	3.8	0.516	0.24	1.0	4	6.7	0.564
AAEL005955-RA	caspase	1.64	3.3	2	0.1	0.612	0.44	1.8	4	0.3	0.852	0.91	3.6	4	0.0	0.879	0.24	1.0	4	0.2	0.591
AAEL009834-RA	hypothetical protein	0.82	1.6	2	0.0	0.908	0.22	0.9	4	0.7	0.695	0.91	1.8	2	0.0	0.999	0.24	1.0	4	0.1	0.617
AAEL010164-RA	conserved hypothetical protein	0.82	1.6	2	0.0	0.904	0.33	1.3	4	0.5	0.770	0.61	1.8	3	0.1	1.000	0.24	1.0	4	0.3	0.613
AAEL010775-RA	conserved hypothetical protein	1.23	2.5	2	0.0	0.742	0.33	1.3	4	0.5	0.773	0.91	2.7	3	0.0	0.926	0.24	1.0	4	0.2	0.604
AAEL011173-RA	conserved hypothetical protein	0.82	1.6	2	0.0	0.908	0.22	0.9	4	0.7	0.695	0.91	1.8	2	0.0	0.999	0.24	1.0	4	0.1	0.617
AAEL011337-RA	hypothetical protein	0.82	1.6	2	0.0	0.897	0.44	1.8	4	0.3	0.829	0.46	1.8	4	0.2	1.000	0.24	1.0	4	0.6	0.606
AAEL011728-RA	hypothetical protein	0.82	1.6	2	0.0	0.904	0.33	1.3	4	0.5	0.770	0.61	1.8	3	0.1	1.000	0.24	1.0	4	0.3	0.613
AAEL011926-RA	brachyury	0.82	1.6	2	0.0	0.924	6.97	27.9	4	5.5	0.772	0.03	1.8	63	17.0	0.495	0.24	1.0	4	26.9	0.630
AAEL013595-RA	conserved hypothetical protein	1.23	2.5	2	0.0	0.754	0.22	0.9	4	0.7	0.689	1.37	2.7	2	0.0	0.845	0.24	1.0	4	0.0	0.607
AAEL013696-RA	conserved hypothetical protein	0.82	1.6	2	0.0	0.870	1.55	6.2	4	0.1	0.845	0.13	1.8	14	2.5	0.657	0.24	1.0	4	4.5	0.577
AAEL014975-RA	conserved hypothetical protein	0.82	1.6	2	0.0	0.900	0.33	1.3	4	0.5	0.763	0.61	1.8	3	0.1	1.000	0.24	1.0	4	0.3	0.609
AAEL015341-RA	conserved hypothetical protein	0.82	1.6	2	0.0	0.908	0.22	0.9	4	0.7	0.695	0.91	1.8	2	0.0	0.999	0.24	1.0	4	0.1	0.617
AAEL016119-RA		0.82	1.6	2	0.0	0.908	0.22	0.9	4	0.7	0.695	0.91	1.8	2	0.0	0.999	0.24	1.0	4	0.1	0.617
AAEL016725-RA		0.82	1.6	2	0.0	0.908	0.22	0.9	4	0.7	0.695	0.91	1.8	2	0.0	0.999	0.24	1.0	4	0.1	0.617
AAEL017446-RA	AaGr33b	0.82	1.6	2	0.0	0.908	0.22	0.9	4	0.7	0.695	0.91	1.8	2	0.0	0.999	0.24	1.0	4	0.1	0.617
AAEL007127-RA	conserved hypothetical protein	0.31	13.2	42	3.8	1.000	0.32	27.0	84	10.0	0.419	0.24	14.6	61	7.0	0.396	0.24	20.6	84	15.2	0.086
AAEL013721-RA	RNA binding protein, putative	0.45	10.7	24	1.3	0.853	0.51	24.3	48	2.5	0.869	0.22	11.8	55	7.0	0.624	0.24	11.7	48	14.4	0.327
AAEL011343-RA	conserved hypothetical protein	0.90	18.9	21	0.0	0.598	1.33	55.7	42	0.6	0.823	0.17	20.9	126	19.2	0.635	0.24	10.3	42	37.0	0.445
AAEL000463-RA	hypothetical protein	0.55	1.6	3	0.1	0.985	0.15	0.9	6	1.4	0.584	0.91	1.8	2	0.0	0.993	0.24	1.5	6	0.1	0.575
AAEL000476-RB	conserved hypothetical protein	0.82	2.5	3	0.0	0.789	0.74	4.4	6	0.1	1.000	0.27	2.7	10	1.0	0.881	0.24	1.5	6	2.3	0.523
AAEL000826-RA	hypothetical protein	1.37	4.1	3	0.0	0.590	0.22	1.3	6	1.1	0.633	1.52	4.6	3	0.1	0.682	0.24	1.5	6	0.0	0.532
AAEL000849-RA	nervous fingers, putative	0.82	2.5	3	0.0	0.755	1.11	6.6	6	0.0	0.900	0.18	2.7	15	2.2	0.630	0.24	1.5	6	4.2	0.495
AAEL001078-RA	glutathionetransferase	0.55	1.6	3	0.1	0.985	0.15	0.9	6	1.4	0.584	0.91	1.8	2	0.0	0.993	0.24	1.5	6	0.1	0.575
AAEL002273-RA	trypsin, putative	0.55	1.6	3	0.1	0.990	0.44	2.7	6	0.4	0.818	0.30	1.8	6	0.5	0.935	0.24	1.5	6	1.3	0.545
AAEL003186-RA	hypothetical protein	1.64	4.9	3	0.1	0.454	0.66	4.0	6	0.1	1.000	0.61	5.5	9	0.2	0.930	0.24	1.5	6	1.0	0.505
AAEL006086-RA	hypothetical protein	2.19	6.6	3	0.3	0.353	0.29	1.8	6	0.8	0.703	1.82	7.3	4	0.2	0.514	0.24	1.5	6	0.0	0.503
AAEL008014-RA	ef hand protein	1.10	3.3	3	0.0	0.663	0.52	3.1	6	0.3	0.886	0.52	3.6	7	0.2	1.000	0.24	1.5	6	0.9	0.524
AAEL008281-RA	conserved hypothetical protein	1.37	4.1	3	0.0	0.577	0.22	1.3	6	1.1	0.623	1.52	4.6	3	0.1	0.684	0.24	1.5	6	0.0	0.531
AAEL009031-RA	forkhead box protein (AaegFOXF)	1.92	5.8	3	0.2	0.501	3.17	19.0	6	2.0	0.661	0.15	6.4	43	7.0	0.657	0.24	1.5	6	13.2	0.550
AAEL010110-RA	symbol, putative	0.55	1.6	3	0.1	0.991	0.37	2.2	6	0.6	0.778	0.36	1.8	5	0.4	1.000	0.24	1.5	6	0.9	0.558
AAEL011717-RA	tartan	1.64	4.9	3	0.1	0.493	0.29	1.8	6	0.8	0.709	1.37	5.5	4	0.1	0.666	0.24	1.5	6	0.0	0.518
AAEL011896-RA	hypothetical protein	0.55	1.6	3	0.1	0.985	0.15	0.9	6	1.4	0.584	0.91	1.8	2	0.0	0.993	0.24	1.5	6	0.1	0.575
AAEL013324-RA	high affinity nuclear juvenile hormone binding protein, putative	0.82	2.5	3	0.0	0.875	8.63	51.8	6	11.3	0.731	0.02	2.7	117	32.4	0.440	0.24	1.5	6	51.0	0.607
AAEL013598-RA	hypothetical protein	0.55	1.6	3	0.1	0.981	0.96	5.8	6	0.0	0.981	0.14	1.8	13	2.2	0.673	0.24	1.5	6	4.1	0.528
AAEL014539-RA	maltose phosphorylase	1.10	3.3	3	0.0	0.682	0.29	1.8	6	0.8	0.716	0.91	3.6	4	0.0	0.862	0.24	1.5	6	0.2	0.544
AAEL017528-RA		1.10	3.3	3	0.0	0.648	0.59	3.5	6	0.2	1.000	0.46	3.6	8	0.4	1.000	0.24	1.5	6	1.2	0.519
AAEL003606-RA	purine biosynthesis protein 6, pur6	0.71	21953.6	30865	362.0	0.114	1.22	75168.6	61693	395.2	0.227	0.14	24293.6	169932	28298.2	0.009	0.24	15108.2	61693	52828.1	0.018
AAEL000703-RA	glycogen phosphorylase	0.90	13272.1	14782	19.4	0.011	0.61	17910.1	29451	883.8	0.980	0.36	14686.8	40489	2875.2	0.411	0.25	7235.7	29451	7663.8	0.003
AAEL000314-RA	malate dehydrogenase	0.83	408.7	495	2.0	0.061	0.33	327.3	985	111.6	0.252	0.61	452.3	740	16.0	0.667	0.25	242.3	985	81.7	0.017
AAEL014302-RA	conserved hypothetical protein	0.31	115.1	369	34.0	0.859	0.17	127.8	734	158.3	0.004	0.44	127.4	289	14.7	0.791	0.25	180.6	734	46.2	0.003
AAEL004316-RA	hypothetical protein	0.43	31.3	73	4.2	0.852	0.47	67.7	145	9.1	0.819	0.23	34.6	153	18.6	0.661	0.25	35.7	145	39.1	0.347
AAEL000609-RA	conserved hypothetical protein	0.16	9.9	62	10.3	0.327	0.13	16.4	123	31.4	0.039	0.30	10.9	37	3.4	0.593	0.25	30.3	123	8.1	0.074
AAEL009477-RA	hypothetical protein	0.33	18.9	58	5.0	1.000	0.17	19.0	115	25.7	0.072	0.49	20.9	43	1.8	0.926	0.25	28.4	115	6.2	0.067
AAEL011521-RA	GPCR Methuselah Family	0.29	63.3	215	21.2	0.752	0.18	76.1	426	90.2	0.012	0.41	70.1	172	10.1	0.765	0.25	105.2	426	29.6	0.008
AAEL003508-RA	serine-pyruvate aminotransferase	0.37	194.1	530	39.2	0.793	0.54	571.1	1049	44.9	0.828	0.17	214.8	1291	196.5	0.003	0.25	259.4	1049	379.3	0.002
AAEL005938-RA	hypothetical protein	0.82	34.5	42	0.2	0.562	0.35	28.8	83	8.9	0.686	0.59	38.2	65	1.6	0.863	0.25	20.6	83	7.6	0.385
AAEL001687-RA	adenylate cyclase	0.58	23.9	41	1.1	0.454	0.11	8.8	81	22.9	0.029	1.32	26.4	20	0.2	0.168	0.25	20.1	81	0.3	0.094
AAEL000374-RA	cysteine-rich venom protein, putative	0.15	21.4	141	24.1	0.140	0.13	34.9	277	72.9	0.005	0.30	23.7	79	7.2	0.431	0.25	69.0	277	17.2	0.022
AAEL005121-RA	conserved hypothetical protein	0.58	15.6	27	0.7	0.545	0.18	9.3	53	11.4	0.158	0.82	17.3	21	0.1	0.558	0.25	13.2	53	1.4	0.145
AAEL014454-RA	hypothetical protein	0.46	22.2	48	2.3	0.667	0.18	17.3	94	19.5	0.102	0.63	24.6	39	0.8	0.687	0.25	23.5	94	4.1	0.078
AAEL002610-RA	serine protease	0.57	7599.1	13317	380.7	0.417	0.35	9166.7	26055	2721.3	0.456	0.41	8409.1	20723	1229.9	0.771	0.25	6518.6	26055	3574.9	0.092
AAEL004251-RA	map kinase phosphatase	1.08	45.2	42	0.0	0.050	0.44	35.8	82	5.9	0.602	0.62	50.1	81	1.7	0.699	0.25	20.6	82	8.8	0.048
AAEL009782-RA	brain chitinase and chia	0.94	535.4	571	0.3	0.004	0.29	327.3	1114	147.9	0.072	0.80	592.5	740	3.7	0.152	0.25	279.5	1114	52.8	0.002
AAEL001842-RA	zinc carboxypeptidase	0.32	11.5	36	3.2	1.000	0.15	10.6	70	16.6	0.102	0.53	12.7	24	0.8	0.958	0.25	17.6	70	3.2	0.132
AAEL006556-RA	hypothetical protein	0.65	32.1	49	0.9	0.566	0.38	36.3	95	8.7	0.694	0.43	35.5	82	4.3	1.000	0.25	24.0	95	13.3	0.288
AAEL013352-RA	lethal(2)essential for life protein, l2efl	0.41	6.6	16	1.0	0.925	0.40	12.4	31	2.6	0.729	0.26	7.3	28	3.0	0.699	0.25	7.8	31	6.6	0.270
AAEL003638-RA	sodium/chloride dependent amino acid transporter	0.33	4.9	15	1.3	1.000	0.38	11.1	29	2.7	0.670	0.22	5.5	25	3.1	0.535	0.25	7.3	29	6.5	0.259
AAEL005128-RA	hypothetical protein	0.66	9.9	15	0.3	0.570	0.23	6.6	29	5.0	0.390	0.73	10.9	15	0.1	0.722	0.25	7.3	29	1.3	0.257
AAEL009131-RA	cytochrome P450	8.64	120.9	14	22.5	0.234	7.01	189.3	27	37.5	0.598	0.31	133.8	428	37.2	0.912	0.25	6.9	27	90.3	0.533
AAEL012920-RA	GPCR Galanin/Allatostatin Family	0.10	11.5	110	22.7	0.049	0.19	40.7	211	42.2	0.054	0.14	12.7	92	15.6	0.040	0.26	53.8	211	28.9	0.034
AAEL017034-RA		0.45	1809.3	4049	212.0	0.528	0.30	2319.2	7752	1007.1	0.186	0.38	2002.2	5243	344.1	0.584	0.26	1982.0	7752	952.2	0.021
AAEL009713-RA	conserved hypothetical protein	0.19	41.9	220	32.4	0.211	0.18	77.0	421	87.6	0.016	0.27	46.4	174	18.1	0.241	0.26	107.7	421	40.6	0.011
AAEL014573-RA	conserved hypothetical protein	0.18	65.0	353	53.3	0.138	0.17	113.2	675	149.4	0.005	0.28	71.9	256	25.2	0.211	0.26	172.8	675	57.9	0.006
AAEL003400-RA	Dual specificity tyrosine-phosphorylation-regulated kinase	0.49	185.0	380	16.6	0.481	0.14	101.7	726	180.2	0.012	0.89	204.8	230	0.3	0.232	0.26	186.0	726	13.1	0.033
AAEL011897-RA	conserved hypothetical protein	0.19	59.2	320	48.2	0.135	0.25	155.3	611	95.3	0.058	0.19	65.5	351	49.4	0.024	0.26	156.6	611	98.3	0.006
AAEL008831-RA	hypothetical protein	0.21	18.9	88	11.8	0.469	0.14	24.3	168	40.9	0.023	0.38	20.9	55	3.6	0.740	0.26	43.1	168	10.0	0.046
AAEL009654-RA	hypothetical protein	0.55	30.4	55	1.7	0.725	0.43	45.6	105	7.7	0.785	0.33	33.7	103	8.4	0.864	0.26	26.9	105	21.1	0.374
AAEL014214-RA	conserved hypothetical protein	0.30	3.3	11	1.1	1.000	0.61	12.8	21	0.6	1.000	0.13	3.6	29	5.2	0.354	0.26	5.4	21	9.4	0.317
AAEL014139-RA	proacrosin, putative	0.39	125.0	322	21.7	0.814	0.24	148.2	614	100.9	0.137	0.41	138.3	335	19.3	0.702	0.26	157.6	614	56.9	0.051
AAEL001307-RA	SEC14, putative	85.94	48383.6	563	14146.3	0.000	9.54	10185.0	1068	2312.0	0.000	2.33	53540.7	23025	2825.6	0.001	0.26	275.6	1068	185.5	0.020
AAEL006568-RB	serine protease	1.42	162.0	114	2.0	0.329	1.47	316.7	216	5.6	0.698	0.25	179.3	716	79.1	0.729	0.26	55.8	216	173.3	0.395
AAEL004562-RA	DNA polymerase eta	0.27	24.7	93	10.3	0.786	0.35	61.9	176	18.4	0.549	0.20	27.3	140	19.1	0.317	0.26	45.5	176	38.4	0.146
AAEL013387-RA	conserved hypothetical protein	0.25	34.5	139	16.4	0.576	0.16	43.3	263	58.9	0.018	0.39	38.2	98	6.2	0.757	0.26	68.0	263	17.5	0.024
AAEL004341-RA	AAEL004341	0.84	1821.7	2165	7.1	0.006	0.56	2299.8	4094	159.6	0.885	0.39	2015.8	5199	333.0	0.497	0.26	1059.8	4094	932.4	0.001
AAEL001523-RA	secretory Phospholipase A2, putative	0.17	23.9	137	21.5	0.306	0.46	119.0	259	16.8	0.728	0.10	26.4	269	53.5	0.017	0.26	67.1	259	93.7	0.070
AAEL000497-RA	histone H2A	0.27	2.5	9	1.0	1.000	0.39	6.6	17	1.5	0.730	0.18	2.7	15	2.2	0.588	0.26	4.4	17	4.2	0.381
AAEL003807-RA	conserved hypothetical protein	0.37	3.3	9	0.7	1.000	0.26	4.4	17	2.6	0.574	0.36	3.6	10	0.7	1.000	0.26	4.4	17	1.9	0.402
AAEL007795-RA	cytochrome P450	24.76	222.9	9	56.5	0.001	9.45	160.6	17	36.3	0.087	0.68	246.6	363	5.1	0.780	0.26	4.4	17	34.4	0.330
AAEL011500-RB	Cdc42 protein, putative	1.10	9.9	9	0.0	0.295	0.94	15.9	17	0.0	0.750	0.30	10.9	36	3.2	0.742	0.26	4.4	17	7.8	0.282
AAEL013245-RA	Clip-domain serine protease, family B.	5.64	1415.4	251	208.8	0.000	1.20	567.5	472	2.6	0.442	1.22	1566.2	1283	6.4	0.178	0.26	122.9	472	27.5	0.102
AAEL012953-RA	conserved hypothetical protein	0.18	43.6	247	38.4	0.138	0.42	192.9	464	36.8	0.439	0.11	48.2	436	82.4	0.000	0.26	120.9	464	147.0	0.008
AAEL010037-RA	phosphoglucomutase	1.04	2449.2	2354	0.4	0.001	0.49	2184.3	4414	242.4	0.621	0.55	2710.2	4938	150.4	0.704	0.26	1152.3	4414	625.3	0.001
AAEL009325-RA	conserved hypothetical protein	0.62	4.9	8	0.2	0.744	0.32	4.9	15	1.8	0.633	0.50	5.5	11	0.4	1.000	0.26	3.9	15	1.6	0.384
AAEL013257-RA	hypothetical protein	0.14	6.6	48	8.7	0.291	0.16	14.6	90	20.4	0.100	0.22	7.3	33	4.1	0.387	0.26	23.5	90	8.5	0.120
AAEL009664-RA	aldehyde dehydrogenase	0.62	326.5	523	11.0	0.100	0.35	339.7	979	104.3	0.198	0.47	361.3	768	34.3	0.919	0.26	256.0	979	115.3	0.005
AAEL000718-RA	virus-induced RNA, putative	0.22	1196.6	5515	734.2	0.167	0.11	1100.6	10315	2952.4	0.000	0.53	1324.2	2488	82.5	0.701	0.26	2699.6	10315	326.7	0.001
AAEL011730-RA	odorant-binding protein 99c, putative	0.32	12.3	38	3.3	1.000	0.12	8.8	71	18.8	0.065	0.68	13.7	20	0.3	0.705	0.26	18.6	71	1.9	0.145
AAEL008843-RB	conserved hypothetical protein	0.57	25.5	45	1.3	0.711	0.50	42.0	84	4.5	0.854	0.30	28.2	95	8.8	0.805	0.26	22.0	84	20.7	0.376
AAEL004256-RA	sodium/phosphate cotransporter, putative	0.30	6.6	22	2.1	1.000	0.36	14.6	41	4.2	0.607	0.22	7.3	33	4.1	0.516	0.26	10.8	41	8.5	0.218
AAEL009199-RA	core 1 UDP-galactose:n-acetylgalactosamine-alpha-r beta 1,3- galactosyltransferase	0.30	6.6	22	2.1	1.000	1.18	48.2	41	0.2	0.876	0.07	7.3	109	24.7	0.368	0.26	10.8	41	41.4	0.474
AAEL012804-RA	conserved hypothetical protein	0.34	7.4	22	1.8	1.000	0.35	14.2	41	4.4	0.575	0.26	8.2	32	3.5	0.588	0.26	10.8	41	7.7	0.215
AAEL012556-RA	Ofd1 protein, putative	0.31	120.9	386	35.4	0.839	0.23	168.5	719	121.5	0.030	0.35	133.8	381	28.4	0.421	0.26	188.9	719	73.9	0.005
AAEL002573-RA	hypothetical protein	0.21	7.4	36	5.0	0.606	0.39	26.1	67	6.0	0.608	0.14	8.2	59	10.0	0.152	0.26	17.6	67	18.5	0.132
AAEL013083-RA	conserved hypothetical protein	0.21	16.4	79	10.9	0.450	0.27	39.8	147	21.4	0.218	0.20	18.2	90	11.9	0.192	0.26	38.7	147	24.3	0.053
AAEL013367-RA	conserved hypothetical protein	0.07	32.1	452	107.2	0.000	0.13	109.3	841	217.9	0.001	0.14	35.5	247	41.0	0.005	0.26	221.3	841	76.6	0.006
AAEL009751-RA	conserved hypothetical protein	0.20	73.2	364	51.5	0.199	0.23	157.5	676	114.9	0.032	0.23	81.0	356	42.9	0.062	0.26	178.2	676	90.7	0.006
AAEL003796-RA	hypothetical protein	0.23	1.6	7	0.9	1.000	0.17	2.2	13	2.8	0.478	0.36	1.8	5	0.4	1.000	0.26	3.4	13	0.9	0.479
AAEL006325-RA	hypothetical protein	0.59	4.1	7	0.2	0.810	0.10	1.3	13	3.8	0.343	1.52	4.6	3	0.1	0.621	0.26	3.4	13	0.0	0.465
AAEL006207-RA	conserved hypothetical protein	0.51	38.7	76	3.0	0.480	0.74	104.0	141	1.7	0.716	0.18	42.8	235	33.7	0.104	0.26	37.2	141	66.5	0.052
AAEL009323-RA	carbonic anhydrase precursor	0.15	12.3	81	13.8	0.518	0.50	75.2	150	8.0	0.859	0.08	13.7	170	36.3	0.165	0.26	39.6	150	62.1	0.301
AAEL010224-RA	transcription factor GATA-4 (GATA binding factor-4)	0.55	14.8	27	0.9	0.616	0.60	30.1	50	1.6	1.000	0.24	16.4	68	7.8	0.523	0.26	13.2	50	16.8	0.198
AAEL007133-RA	conserved hypothetical protein	0.89	11.5	13	0.0	0.495	0.31	7.5	24	2.9	0.614	0.75	12.7	17	0.1	0.747	0.27	6.4	24	1.4	0.356
AAEL012162-RA	aldehyde dehydrogenase	0.56	231.9	416	12.8	0.170	0.33	256.6	767	86.1	0.158	0.44	256.6	580	29.4	0.786	0.27	203.6	767	92.5	0.004
AAEL007156-RB	conserved hypothetical protein	0.49	122.5	249	10.6	0.357	0.32	149.1	459	53.7	0.182	0.40	135.6	337	20.3	0.700	0.27	121.9	459	58.6	0.008
AAEL002181-RA	cuticle protein, putative	0.26	9.9	38	4.3	0.795	0.26	18.1	70	10.7	0.271	0.27	10.9	41	4.3	0.426	0.27	18.6	70	9.6	0.127
AAEL012783-RA	protease m1 zinc metalloprotease	2.35	192.4	82	10.8	0.469	6.19	935.1	151	172.8	0.639	0.10	213.0	2114	415.7	0.598	0.27	40.1	151	731.4	0.538
AAEL009654-RB	hypothetical protein	0.50	36.2	73	3.1	0.792	0.63	84.9	134	3.4	1.000	0.21	40.0	192	24.9	0.661	0.27	35.7	134	51.1	0.413
AAEL004318-RB	hypothetical protein	0.59	10.7	18	0.5	0.713	0.55	18.1	33	1.4	0.911	0.29	11.8	41	3.9	0.808	0.27	8.8	33	9.1	0.391
AAEL003112-RB	conserved hypothetical protein	0.55	3.3	6	0.2	0.838	0.88	9.7	11	0.0	0.912	0.17	3.6	22	3.4	0.475	0.27	2.9	11	6.5	0.408
AAEL004326-RA	conserved hypothetical protein	0.41	2.5	6	0.4	1.000	1.09	11.9	11	0.0	0.786	0.10	2.7	27	5.3	0.367	0.27	2.9	11	9.3	0.421
AAEL012668-RA	hypothetical protein	0.82	4.9	6	0.0	0.658	0.20	2.2	11	2.1	0.526	1.09	5.5	5	0.0	0.697	0.27	2.9	11	0.2	0.469
AAEL001235-RA	palmitoyl-protein thioesterase	0.90	384.9	430	0.6	0.008	0.23	180.5	786	135.4	0.019	1.04	425.9	408	0.1	0.034	0.27	210.5	786	15.4	0.004
AAEL010766-RA	inositol triphosphate 3-kinase c	0.56	186.7	335	10.3	0.194	0.15	93.3	612	144.2	0.002	0.98	206.6	211	0.0	0.062	0.27	164.0	612	9.5	0.007
AAEL002406-RA	conserved hypothetical protein	0.57	483.6	846	24.1	0.133	0.22	335.3	1543	279.3	0.010	0.71	535.1	758	8.8	0.287	0.27	414.1	1543	67.6	0.003
AAEL016962-RA		0.31	69.1	221	20.3	0.866	0.30	122.1	403	51.6	0.160	0.28	76.4	276	27.5	0.234	0.27	108.2	403	63.0	0.012
AAEL010268-RA	hypothetical protein	0.35	9.9	28	2.2	0.992	0.27	13.7	51	7.5	0.464	0.35	10.9	31	2.3	0.888	0.27	13.7	51	6.0	0.262
AAEL014171-RA	conserved hypothetical protein	0.75	8.2	11	0.1	0.872	22.43	448.5	20	128.7	0.742	0.01	9.1	1014	304.9	0.412	0.27	5.4	20	467.4	0.612
AAEL012698-RA	ATP-binding cassette sub-family A member 3, putative	0.21	89.6	432	59.6	0.218	0.22	171.2	785	141.6	0.021	0.26	99.2	387	41.8	0.135	0.27	211.5	785	92.5	0.006
AAEL008953-RA	conserved hypothetical protein	0.32	244.3	774	70.3	0.859	0.27	376.0	1405	207.6	0.046	0.32	270.3	850	72.2	0.243	0.27	378.9	1405	177.3	0.003
AAEL003808-RA	sugar transporter	0.25	329.0	1324	156.2	0.357	0.10	245.9	2401	700.2	0.000	0.65	364.0	556	9.2	0.383	0.27	648.1	2401	55.7	0.003
AAEL013381-RA	integrin alpha-ps	0.23	7.4	32	4.0	0.727	0.32	18.6	58	6.9	0.486	0.20	8.2	42	5.7	0.368	0.27	15.7	58	11.5	0.171
AAEL008884-RA	hypothetical protein	0.15	2.5	16	2.7	0.685	0.23	6.6	29	5.0	0.445	0.18	2.7	15	2.2	0.590	0.27	7.8	29	4.2	0.337
AAEL002872-RA	cytochrome P450	0.39	8.2	21	1.4	0.951	0.43	16.4	38	2.8	0.723	0.25	9.1	37	4.2	0.509	0.27	10.3	38	9.0	0.211
AAEL002473-RB	hypothetical protein	1.54	47.7	31	0.8	0.438	0.91	50.9	56	0.1	0.960	0.46	52.8	115	5.4	1.000	0.27	15.2	56	17.7	0.480
AAEL008751-RA	glucosyl/glucuronosyl transferases	4.55	163.7	36	20.6	0.000	4.91	319.4	65	50.8	0.001	0.25	181.1	722	79.6	0.162	0.27	17.6	65	174.6	0.044
AAEL017160-RA	GPCR Methuselah Family	0.16	15.6	96	15.7	0.217	0.23	39.4	173	30.0	0.112	0.19	17.3	89	12.2	0.145	0.27	47.0	173	24.5	0.051
AAEL000204-RB	conserved hypothetical protein	1.32	32.9	25	0.3	0.390	1.65	74.3	45	2.1	0.666	0.22	36.4	168	21.1	0.677	0.27	12.2	45	43.9	0.429
AAEL001559-RA	conserved hypothetical protein	1.20	41.9	35	0.1	0.434	0.83	52.2	63	0.3	0.945	0.39	46.4	118	7.4	0.960	0.27	17.1	63	20.9	0.431
AAEL013055-RA	conserved hypothetical protein	0.60	9.0	15	0.4	0.635	0.21	5.8	27	5.0	0.379	0.77	10.0	13	0.1	0.697	0.27	7.3	27	1.0	0.305
AAEL002438-RA	conserved hypothetical protein	0.49	4.9	10	0.4	0.858	0.12	2.2	18	4.8	0.294	1.09	5.5	5	0.0	0.678	0.27	4.9	18	0.2	0.404
AAEL005894-RA	diuretic hormone receptor,	0.41	4.1	10	0.6	0.971	0.61	11.1	18	0.5	1.000	0.18	4.6	25	3.6	0.533	0.27	4.9	18	7.1	0.356
AAEL001045-RA	hypothetical protein	0.49	2.5	5	0.2	0.961	0.15	1.3	9	2.2	0.494	0.91	2.7	3	0.0	0.917	0.27	2.4	9	0.2	0.529
AAEL001907-RA	forkhead box protein (AaegFOXG)	0.49	2.5	5	0.2	0.961	0.10	0.9	9	2.7	0.429	1.37	2.7	2	0.0	0.800	0.27	2.4	9	0.0	0.539
AAEL003214-RA	salivary gland growth factor	0.49	2.5	5	0.2	0.956	0.15	1.3	9	2.2	0.508	0.91	2.7	3	0.0	0.901	0.27	2.4	9	0.2	0.536
AAEL008208-RA	serine protease	0.99	4.9	5	0.0	0.598	0.29	2.7	9	1.2	0.675	0.91	5.5	6	0.0	0.769	0.27	2.4	9	0.3	0.495
AAEL015050-RA	conserved hypothetical protein	0.33	1.6	5	0.4	1.000	0.25	2.2	9	1.5	0.630	0.36	1.8	5	0.4	1.000	0.27	2.4	9	0.9	0.531
AAEL005289-RA	ornithine aminotransferase	0.38	1344.7	3509	241.9	0.769	0.44	2789.9	6313	444.8	0.600	0.24	1488.0	6307	736.5	0.145	0.27	1717.6	6313	1577.4	0.020
AAEL013222-RA	conserved hypothetical protein	0.16	24.7	153	25.2	0.145	0.16	44.2	273	61.9	0.015	0.27	27.3	100	10.1	0.283	0.27	74.9	273	23.0	0.030
AAEL005812-RA	conserved hypothetical protein	12.18	389.8	32	82.8	0.000	1.02	57.9	57	0.0	0.568	3.29	431.4	131	38.1	0.005	0.27	15.7	57	8.1	0.132
AAEL012975-RA	hypothetical protein	0.49	15.6	32	1.4	0.655	0.29	16.8	57	7.5	0.390	0.46	17.3	38	1.8	1.000	0.27	15.7	57	5.9	0.157
AAEL006662-RA	hypothetical protein	0.02	37.0	1485	436.7	0.000	0.14	382.6	2645	644.1	0.000	0.05	41.0	865	213.3	0.000	0.27	726.9	2645	348.0	0.003
AAEL006854-RA	Niemann-Pick Type C-2, putative	0.36	99.5	273	20.3	0.836	0.25	123.9	486	75.6	0.062	0.39	110.1	280	17.5	0.666	0.27	133.6	486	49.6	0.011
AAEL003950-RA	helicase	0.41	79.0	191	11.6	0.872	0.60	205.7	340	10.4	1.000	0.19	87.4	465	65.2	0.593	0.27	93.5	340	129.8	0.408
AAEL013170-RA	phosphatidylcholine-sterol acyltransferase (lecithin-cholesterol acyltransferase)	3.16	3621.9	1147	316.1	0.000	0.72	1470.8	2035	28.0	0.820	1.21	4008.0	3325	14.5	0.100	0.28	561.4	2035	75.2	0.061
AAEL017402-RA		0.03	6.6	199	56.1	0.023	0.29	103.5	353	47.0	0.436	0.03	7.3	234	62.3	0.005	0.28	97.4	353	99.2	0.239
AAEL016989-RA	hypothetical protein	0.34	7.4	22	1.8	1.000	0.26	10.2	39	5.9	0.431	0.36	8.2	23	1.7	0.903	0.28	10.8	39	4.4	0.258
AAEL002661-RA	matrix metalloproteinase	0.44	5.8	13	0.7	0.883	0.23	5.3	23	3.9	0.451	0.53	6.4	12	0.4	1.000	0.28	6.4	23	1.6	0.355
AAEL015485-RA	seven in absentia, putative	0.15	2.5	17	3.0	0.589	0.31	9.3	30	3.7	0.572	0.13	2.7	21	3.7	0.385	0.28	8.3	30	6.7	0.315
AAEL801302-RA	conserved hypothetical protein	0.25	65.0	258	30.0	0.501	0.29	130.5	455	62.2	0.118	0.24	71.9	295	33.4	0.121	0.28	126.3	455	72.5	0.013
AAEL010240-RA	conserved hypothetical protein	0.39	23.0	59	3.9	0.915	0.73	75.6	104	1.4	0.991	0.15	25.5	171	27.8	0.503	0.28	28.9	104	52.4	0.423
AAEL007968-RA	hypothetical protein	0.27	25.5	95	10.4	0.710	0.19	31.4	167	34.0	0.060	0.40	28.2	71	4.4	0.849	0.28	46.5	167	12.5	0.057
AAEL008879-RB	Kynurenine 3-monooxygenase (EC 1.14.13.9)(Kynurenine 3-hydroxylase)	0.50	20.6	41	1.7	0.814	1.01	73.0	72	0.0	0.879	0.14	22.8	165	28.0	0.521	0.28	20.1	72	51.9	0.453
AAEL003508-RB	serine-pyruvate aminotransferase	0.36	367.6	1024	78.0	0.821	0.53	951.0	1798	83.3	0.768	0.19	406.8	2150	299.9	0.005	0.28	501.2	1798	598.5	0.003
AAEL002022-RA	protein serine/threonine kinase, putative	0.09	12.3	140	30.9	0.024	0.02	4.0	245	110.3	0.000	1.52	13.7	9	0.2	0.117	0.28	68.5	245	0.0	0.055
AAEL006720-RA	predicted protein	0.33	15.6	48	4.2	1.000	0.61	51.3	84	2.5	1.000	0.15	17.3	116	18.9	0.515	0.28	23.5	84	35.5	0.428
AAEL004359-RA	conserved hypothetical protein	0.37	7.4	20	1.5	0.984	0.18	6.2	35	7.5	0.262	0.59	8.2	14	0.4	0.914	0.28	9.8	35	1.6	0.282
AAEL014654-RA	hypothetical protein	0.75	9.0	12	0.1	0.541	0.13	2.7	21	5.5	0.224	1.67	10.0	6	0.2	0.370	0.28	5.9	21	0.0	0.348
AAEL001197-RA	hypothetical protein	0.51	4.1	8	0.3	0.860	0.35	4.9	14	1.5	0.693	0.41	4.6	11	0.6	1.000	0.28	3.9	14	1.9	0.434
AAEL000205-RA	conserved hypothetical protein	0.82	3.3	4	0.0	0.753	0.32	2.2	7	0.8	0.714	0.73	3.6	5	0.0	0.944	0.28	2.0	7	0.4	0.547
AAEL002738-RA	synaptic vesicle protein	1.64	6.6	4	0.2	0.716	26.04	182.2	7	53.7	0.633	0.02	7.3	412	117.7	0.413	0.28	2.0	7	183.3	0.626
AAEL009505-RA	conserved hypothetical protein	0.62	2.5	4	0.1	0.893	0.32	2.2	7	0.8	0.727	0.55	2.7	5	0.2	1.000	0.28	2.0	7	0.6	0.561
AAEL013426-RA	hypothetical protein	1.03	4.1	4	0.0	0.621	0.63	4.4	7	0.2	1.000	0.46	4.6	10	0.5	1.000	0.28	2.0	7	1.6	0.525
AAEL001237-RA	conserved hypothetical protein	0.21	10.7	51	7.0	0.554	0.11	9.7	89	25.2	0.031	0.54	11.8	22	0.7	0.967	0.28	25.0	89	2.9	0.138
AAEL001490-RA	acylphosphatase, putative	0.15	44.4	302	52.6	0.050	0.15	76.5	527	128.0	0.003	0.28	49.1	173	16.8	0.263	0.28	147.8	527	38.9	0.015
AAEL001077-RA	Clip-domain serine protease, family B. Protease homologue.	1.07	1145.6	1073	0.6	0.001	0.42	789.1	1871	144.4	0.360	0.71	1267.7	1784	20.0	0.255	0.28	525.2	1871	157.3	0.003
AAEL010327-RA	six/sine homebox transcription factors	0.04	2.5	70	19.5	0.139	0.31	38.0	122	15.0	0.605	0.03	2.7	86	22.8	0.082	0.28	34.3	122	36.4	0.363
AAEL011404-RA	C-Type lectin (CTL).	0.21	5.8	27	3.6	0.710	0.13	6.2	47	12.1	0.132	0.46	6.4	14	0.7	1.000	0.28	13.2	47	2.2	0.245
AAEL007604-RA	odorant-binding protein 56a, putative	0.39	9.0	23	1.5	0.908	0.33	13.3	40	4.5	0.511	0.33	10.0	30	2.4	0.715	0.28	11.3	40	6.0	0.225
AAEL014380-RA	hypothetical protein	0.64	14.8	23	0.4	0.654	0.38	15.0	40	3.8	0.719	0.48	16.4	34	1.4	0.973	0.28	11.3	40	5.0	0.402
AAEL010396-RA	secreted ferritin G subunit precursor, putative	0.30	110.2	367	35.4	0.809	0.21	131.8	638	120.6	0.044	0.41	122.0	298	17.4	0.667	0.28	179.6	638	51.0	0.035
AAEL008769-RA	serine-type enodpeptidase,	1.99	141.5	71	5.6	0.086	0.68	83.6	123	2.3	0.965	0.83	156.5	189	0.7	0.553	0.28	34.8	123	12.6	0.290
AAEL007114-RB	hypothetical protein	0.76	348.7	461	3.7	0.240	0.60	476.4	798	25.6	1.000	0.36	385.9	1077	77.9	0.602	0.28	225.7	798	205.8	0.138
AAEL001228-RA	myelin transcription factor 1, myt1	0.37	4.1	11	0.8	1.000	0.30	5.8	19	2.4	0.604	0.35	4.6	13	1.0	0.922	0.28	5.4	19	2.5	0.395
AAEL009263-RA	conserved hypothetical protein	1.05	11.5	11	0.0	0.496	0.51	9.7	19	1.0	0.877	0.58	12.7	22	0.6	0.898	0.28	5.4	19	2.6	0.455
AAEL014151-RA	six/sine homebox transcription factors	0.37	4.1	11	0.8	1.000	0.16	3.1	19	4.3	0.353	0.65	4.6	7	0.1	0.968	0.28	5.4	19	0.7	0.405
AAEL003022-RB	serine/threonine-protein kinase	0.77	145.6	190	1.4	0.052	0.23	76.5	328	55.7	0.047	0.93	161.1	173	0.1	0.101	0.28	93.0	328	8.9	0.017
AAEL011516-RA	conserved hypothetical protein	0.27	4.9	18	1.9	0.968	0.10	3.1	31	9.1	0.163	0.78	5.5	7	0.0	0.791	0.28	8.8	31	0.5	0.344
AAEL007114-RA	hypothetical protein	0.71	904.7	1271	14.9	0.254	0.59	1284.1	2188	74.2	1.000	0.34	1001.1	2903	221.7	0.545	0.28	622.1	2188	571.2	0.123
AAEL008232-RA	sugar transporter	0.58	347.1	600	16.4	0.128	0.24	247.7	1030	169.8	0.027	0.69	384.1	560	7.5	0.281	0.29	293.7	1030	52.3	0.006
AAEL004780-RA	pupal cuticle protein, putative	0.76	10.7	14	0.1	0.497	0.94	22.6	24	0.0	0.811	0.23	11.8	51	6.0	0.455	0.29	6.9	24	12.9	0.322
AAEL006179-RA	tubulin alpha chain	0.59	8.2	14	0.4	0.676	0.22	5.3	24	4.3	0.407	0.76	9.1	12	0.1	0.741	0.29	6.9	24	0.9	0.341
AAEL007952-RA	conserved hypothetical protein	0.70	9.9	14	0.2	0.501	0.59	14.2	24	0.8	1.000	0.34	10.9	32	2.5	0.778	0.29	6.9	24	6.3	0.280
AAEL003358-RA	hypothetical protein	0.47	3.3	7	0.3	0.938	0.15	1.8	12	2.9	0.435	0.91	3.6	4	0.0	0.844	0.29	3.4	12	0.2	0.495
AAEL011537-RA	hypothetical protein	0.82	5.8	7	0.0	0.618	0.29	3.5	12	1.6	0.643	0.80	6.4	8	0.0	0.789	0.29	3.4	12	0.6	0.460
AAEL013611-RA	AMP dependent ligase	0.70	4.9	7	0.1	0.702	0.22	2.7	12	2.1	0.524	0.91	5.5	6	0.0	0.772	0.29	3.4	12	0.3	0.467
AAEL003728-RA	conserved hypothetical protein	0.56	56.7	101	3.0	0.307	0.31	53.1	173	21.8	0.220	0.52	62.8	120	4.2	0.874	0.29	49.4	173	16.1	0.041
AAEL017269-RA		1.05	65.0	62	0.0	0.526	0.63	67.2	106	2.7	1.000	0.47	71.9	152	6.7	0.968	0.29	30.3	106	22.7	0.477
AAEL006156-RA	hypothetical protein	69.37	4509.3	65	1298.0	0.000	11.46	1272.2	111	308.4	0.001	1.74	4990.0	2876	130.2	0.040	0.29	31.8	111	1.9	0.110
AAEL007455-RA	thrombospondin	0.48	1231.2	2590	119.1	0.493	0.29	1287.2	4421	593.5	0.200	0.47	1362.4	2910	131.2	0.883	0.29	1267.8	4421	438.9	0.056
AAEL002348-RA	paired box protein pax-6	0.73	12.3	17	0.2	0.441	0.41	11.9	29	2.3	0.692	0.51	13.7	27	1.0	0.997	0.29	8.3	29	3.8	0.261
AAEL004171-RA	hypothetical protein	0.10	1.6	17	3.6	0.644	0.75	21.7	29	0.3	1.000	0.04	1.8	49	12.7	0.249	0.29	8.3	29	20.4	0.486
AAEL002499-RA	hypothetical protein	0.36	204.0	565	42.7	0.866	0.14	137.1	962	236.3	0.001	0.73	225.7	310	3.0	0.253	0.29	276.6	962	26.3	0.008
AAEL007920-RA	conserved hypothetical protein	0.56	608.6	1091	33.4	0.139	0.30	563.5	1857	237.1	0.085	0.53	673.5	1274	43.0	0.756	0.29	534.0	1857	168.6	0.005
AAEL002889-RA	hypothetical protein	5.43	54.3	10	7.8	0.526	292.52	4972.8	17	1741.6	0.480	0.01	60.1	11242	3462.2	0.320	0.29	4.9	17	5268.6	0.619
AAEL007013-RA	RNA-binding protein precursor, putative	0.82	8.2	10	0.0	0.503	0.47	8.0	17	1.1	0.848	0.51	9.1	18	0.7	0.965	0.29	4.9	17	2.5	0.376
AAEL013575-RA	conserved hypothetical protein	0.25	2.5	10	1.2	0.978	0.29	4.9	17	2.3	0.608	0.25	2.7	11	1.2	0.798	0.29	4.9	17	2.7	0.440
AAEL014607-RA	cytochrome P450	6.66	66.6	10	10.9	0.288	12.57	213.7	17	53.3	0.527	0.15	73.7	483	77.5	0.708	0.29	4.9	17	146.7	0.575
AAEL013441-RA	Toll-likeReceptor.	0.60	47.7	79	1.9	0.330	0.83	111.5	134	0.6	0.619	0.21	52.8	252	32.5	0.188	0.29	38.7	134	66.9	0.093
AAEL006818-RA	glutathione S-transferase, putative	0.57	26.3	46	1.3	0.437	0.21	16.4	78	14.6	0.133	0.79	29.1	37	0.2	0.509	0.29	22.5	78	2.7	0.120
AAEL002985-RB	mitchondrial carnitine/acylcarnitine carrier protein CACL, putative	0.18	4.1	23	3.5	0.657	0.09	3.5	39	12.0	0.114	0.57	4.6	8	0.2	0.983	0.29	11.3	39	1.0	0.314
AAEL008953-RB	conserved hypothetical protein	0.33	365.2	1097	92.9	0.972	0.28	518.9	1858	261.8	0.054	0.34	404.1	1173	89.7	0.338	0.29	537.0	1858	231.0	0.005
AAEL001981-RA	protein serine/threonine kinase, putative	0.63	8.2	13	0.3	0.606	0.60	13.3	22	0.7	1.000	0.30	9.1	30	2.7	0.756	0.29	6.4	22	6.5	0.319
AAEL014017-RA	testis-specific serine/threonine kinase 22c	0.70	9.0	13	0.2	0.645	0.62	13.7	22	0.6	1.000	0.32	10.0	31	2.6	0.872	0.29	6.4	22	6.4	0.425
AAEL001699-RA	adenylate cyclase	0.51	374.2	729	28.0	0.234	0.15	181.8	1233	296.8	0.000	1.01	414.1	411	0.0	0.040	0.29	356.8	1233	17.2	0.006
AAEL006955-RA	cadherin	0.34	14.0	41	3.4	1.000	0.32	22.1	69	8.2	0.441	0.31	15.5	50	4.4	0.658	0.29	20.1	69	10.6	0.156
AAEL005212-RA	hypothetical protein	0.97	21.4	22	0.0	0.554	0.19	7.1	37	7.4	0.496	1.48	23.7	16	0.3	0.534	0.29	10.8	37	0.1	0.483
AAEL001850-RB	conserved hypothetical protein	0.32	31.3	97	8.6	0.957	0.24	39.8	163	26.5	0.129	0.38	34.6	90	5.8	0.735	0.29	47.5	163	16.3	0.060
AAEL010270-RA	hypothetical protein	1.50	102.0	68	1.6	0.002	0.48	54.4	114	6.8	0.662	0.92	112.8	123	0.1	0.180	0.29	33.3	114	6.5	0.044
AAEL004624-RA	hypothetical protein	0.33	12.3	37	3.1	1.000	0.42	26.1	62	4.8	0.765	0.23	13.7	59	7.0	0.645	0.29	18.1	62	14.9	0.367
AAEL014411-RA	cytochrome P450	0.18	27.1	150	22.9	0.483	0.40	99.5	251	21.6	0.670	0.13	30.0	225	38.9	0.187	0.29	73.4	251	71.6	0.231
AAEL000828-RA	vitellogenin,, putative	0.40	22.2	55	3.5	0.802	0.41	38.0	92	7.4	0.568	0.29	24.6	86	8.3	0.402	0.29	26.9	92	19.3	0.096
AAEL001722-RA	hypothetical protein	2.66	234.4	88	16.2	0.440	4.74	696.7	147	107.9	0.671	0.16	259.4	1575	241.3	0.718	0.29	43.1	147	464.6	0.557
AAEL012449-RA	myosin x	0.82	106.1	130	0.6	0.049	0.32	69.9	217	25.7	0.205	0.74	117.4	158	1.4	0.343	0.29	63.6	217	12.9	0.029
AAEL008558-RA	tetratricopeptide repeat protein, tpr	0.34	9.0	27	2.3	1.000	0.18	8.0	45	9.6	0.193	0.56	10.0	18	0.5	0.986	0.29	13.2	45	2.2	0.246
AAEL008735-RA	conserved hypothetical protein	0.09	2.5	27	5.9	0.314	0.13	5.8	45	11.8	0.161	0.21	2.7	13	1.7	0.611	0.29	13.2	45	3.4	0.297
AAEL004537-RA	hypothetical protein	4.17	62.5	15	7.3	0.472	0.23	5.8	25	4.3	0.652	5.32	69.2	13	9.5	0.517	0.29	7.3	25	3.4	0.598
AAEL005399-RA	spindle-b recombination protein spn-b	0.55	8.2	15	0.5	0.693	0.44	11.1	25	1.8	0.783	0.36	9.1	25	1.8	0.895	0.29	7.3	25	4.7	0.320
AAEL009620-RA	hypothetical protein	0.22	3.3	15	2.0	0.847	0.41	10.2	25	2.1	0.736	0.16	3.6	23	3.6	0.446	0.29	7.3	25	6.9	0.354
AAEL006987-RA	conserved hypothetical protein	1.17	14.0	12	0.0	0.223	0.64	12.8	20	0.5	1.000	0.53	15.5	29	1.0	0.915	0.29	5.9	20	3.8	0.304
AAEL002743-RA	synaptic vesicle protein	0.82	4.9	6	0.0	0.648	0.40	4.0	10	0.9	0.784	0.61	5.5	9	0.2	0.935	0.29	2.9	10	1.0	0.497
AAEL008074-RA	hypothetical protein	0.55	3.3	6	0.2	0.878	0.44	4.4	10	0.7	0.828	0.36	3.6	10	0.7	0.993	0.29	2.9	10	1.9	0.507
AAEL009881-RA	dynein heavy chain	0.41	2.5	6	0.4	1.000	0.27	2.7	10	1.5	0.636	0.46	2.7	6	0.3	1.000	0.29	2.9	10	0.9	0.530
AAEL012486-RA	conserved hypothetical protein	1.10	6.6	6	0.0	0.411	0.88	8.8	10	0.0	0.905	0.36	7.3	20	1.4	0.858	0.29	2.9	10	3.8	0.432
AAEL013040-RB	hypothetical protein	1.78	10.7	6	0.3	0.194	2.79	27.9	10	2.5	0.300	0.19	11.8	63	8.8	0.459	0.29	2.9	10	17.6	0.413
AAEL000742-RA	conserved hypothetical protein	1.37	4.1	3	0.0	0.603	0.18	0.9	5	1.1	0.602	2.28	4.6	2	0.2	0.599	0.29	1.5	5	0.0	0.603
AAEL003200-RA	hypothetical protein	0.55	1.6	3	0.1	0.981	1.15	5.8	5	0.0	0.929	0.14	1.8	13	2.2	0.678	0.29	1.5	5	4.1	0.595
AAEL004031-RA	conserved hypothetical protein	3.02	9.0	3	0.7	0.318	3.45	17.3	5	2.0	0.584	0.26	10.0	39	4.2	0.820	0.29	1.5	5	9.3	0.594
AAEL007369-RA	homeobox protein even skipped	0.55	1.6	3	0.1	0.983	0.62	3.1	5	0.1	1.000	0.26	1.8	7	0.7	0.881	0.29	1.5	5	1.7	0.606
AAEL007935-RA	AaGr20j	0.82	2.5	3	0.0	0.816	0.35	1.8	5	0.5	0.769	0.68	2.7	4	0.1	1.000	0.29	1.5	5	0.4	0.608
AAEL008224-RA	hypothetical protein	0.55	1.6	3	0.1	0.986	0.18	0.9	5	1.1	0.634	0.91	1.8	2	0.0	0.995	0.29	1.5	5	0.1	0.627
AAEL008305-RA	conserved hypothetical protein	0.55	1.6	3	0.1	0.983	0.80	4.0	5	0.0	1.000	0.20	1.8	9	1.2	0.831	0.29	1.5	5	2.4	0.606
AAEL008745-RA	conserved hypothetical protein	0.55	1.6	3	0.1	0.984	0.44	2.2	5	0.4	0.832	0.36	1.8	5	0.4	1.000	0.29	1.5	5	0.9	0.618
AAEL009069-RA	hypothetical protein	0.55	1.6	3	0.1	0.984	0.44	2.2	5	0.4	0.832	0.36	1.8	5	0.4	1.000	0.29	1.5	5	0.9	0.618
AAEL009488-RA	conserved hypothetical protein	3.29	9.9	3	0.9	0.278	0.27	1.3	5	0.7	0.692	3.64	10.9	3	1.1	0.347	0.29	1.5	5	0.3	0.588
AAEL011029-RA	conserved hypothetical protein	1.10	3.3	3	0.0	0.653	0.80	4.0	5	0.0	1.000	0.40	3.6	9	0.5	1.000	0.29	1.5	5	1.6	0.588
AAEL012321-RA	conserved hypothetical protein	0.82	2.5	3	0.0	0.816	0.35	1.8	5	0.5	0.769	0.68	2.7	4	0.1	1.000	0.29	1.5	5	0.4	0.610
AAEL013266-RA	hypothetical protein	0.55	1.6	3	0.1	0.984	0.44	2.2	5	0.4	0.832	0.36	1.8	5	0.4	1.000	0.29	1.5	5	0.9	0.618
AAEL013912-RA	conserved hypothetical protein	1.92	5.8	3	0.2	0.431	0.27	1.3	5	0.7	0.691	2.12	6.4	3	0.3	0.519	0.29	1.5	5	0.0	0.586
AAEL015289-RA	hypothetical protein	0.55	1.6	3	0.1	0.992	0.27	1.3	5	0.7	0.700	0.61	1.8	3	0.1	1.000	0.29	1.5	5	0.3	0.618
AAEL016812-RA		1.37	4.1	3	0.0	0.544	0.71	3.5	5	0.1	1.000	0.57	4.6	8	0.2	1.000	0.29	1.5	5	1.0	0.581
AAEL005916-RA	hypothetical protein	0.40	21.4	53	3.4	0.898	0.58	50.9	88	3.1	1.000	0.21	23.7	115	15.1	0.634	0.29	25.9	88	30.8	0.431
AAEL008801-RA	conserved hypothetical protein	0.80	73.2	91	0.5	0.477	1.48	222.9	151	4.1	0.604	0.16	81.0	504	78.4	0.428	0.29	44.5	151	150.1	0.379
AAEL001143-RA	conserved hypothetical protein	0.21	99.5	463	62.1	0.679	0.55	423.8	768	31.6	0.861	0.11	110.1	958	178.0	0.101	0.30	226.6	768	319.5	0.273
AAEL013077-RA	conserved hypothetical protein	0.22	8.2	38	5.1	0.651	0.24	15.0	63	10.5	0.264	0.27	9.1	34	3.5	0.500	0.30	18.6	63	7.9	0.190
AAEL002899-RA	hypothetical protein	0.66	17.3	26	0.4	0.436	0.26	11.1	43	6.6	0.337	0.76	19.1	25	0.2	0.600	0.30	12.7	43	1.9	0.218
AAEL001876-RA	decapentaplegic, deca	0.20	87.2	447	64.7	0.153	0.26	192.0	739	112.7	0.060	0.22	96.5	434	53.4	0.065	0.30	218.8	739	112.0	0.012
AAEL002103-RA	histone H1, putative	0.37	35.4	95	6.9	0.927	0.48	76.1	157	9.1	0.838	0.23	39.1	172	20.7	0.650	0.30	46.5	157	43.8	0.402
AAEL008532-RA		0.22	221.2	986	127.6	0.502	0.41	671.9	1624	129.9	0.544	0.16	244.8	1519	235.8	0.046	0.30	482.6	1624	451.8	0.097
AAEL010324-RA	conserved hypothetical protein	0.34	11.5	34	2.8	1.000	0.30	16.8	56	7.2	0.421	0.34	12.7	38	3.0	0.748	0.30	16.6	56	7.6	0.197
AAEL004926-RA	conserved hypothetical protein	0.24	19.7	82	10.0	0.635	0.10	13.3	135	40.1	0.008	0.73	21.8	30	0.3	0.541	0.30	40.1	135	2.5	0.105
AAEL005627-RA	chordin	0.46	218.8	471	22.8	0.397	0.43	333.5	775	57.5	0.435	0.32	242.1	754	63.3	0.249	0.30	230.6	775	156.2	0.009
AAEL006794-RA	dicer-1	2.75	4291.4	1562	310.5	0.000	1.48	3801.5	2570	70.4	0.027	0.55	4748.8	8594	256.7	0.585	0.30	764.6	2570	1079.5	0.008
AAEL012970-RA	hypothetical protein	0.75	185.0	247	2.1	0.046	0.19	77.0	406	82.2	0.010	1.18	204.8	174	0.6	0.029	0.30	120.9	406	4.3	0.018
AAEL003066-RB	brain chitinase and chia	9.96	278.8	28	55.1	0.237	3.99	183.6	46	24.6	0.729	0.74	308.5	415	3.6	0.850	0.30	13.7	46	33.9	0.572
AAEL001697-RA	adenylate cyclase, putative	0.82	11.5	14	0.1	0.446	0.17	4.0	23	5.0	0.289	1.42	12.7	9	0.1	0.365	0.30	6.9	23	0.1	0.341
AAEL007458-RA	amino acid transporter	0.65	9.0	14	0.3	0.695	0.71	16.4	23	0.3	1.000	0.27	10.0	37	3.8	0.787	0.30	6.9	23	8.6	0.454
AAEL007511-RA	serine protease	0.70	9.9	14	0.2	0.546	0.21	4.9	23	4.3	0.383	0.99	10.9	11	0.0	0.550	0.30	6.9	23	0.5	0.352
AAEL007232-RA	hypothetical protein	0.22	11.5	53	7.0	0.605	0.22	19.0	87	15.7	0.186	0.30	12.7	43	4.0	0.589	0.30	25.9	87	9.4	0.152
AAEL005287-RA	hypothetical protein	0.32	88.0	272	23.9	0.931	0.24	107.0	446	73.7	0.045	0.40	97.4	242	14.6	0.661	0.30	133.1	446	42.1	0.019
AAEL010266-RA	hypothetical protein	0.39	14.0	36	2.4	0.889	0.21	12.4	59	11.0	0.224	0.55	15.5	28	0.8	0.860	0.30	17.6	59	3.5	0.202
AAEL009251-RA	hypothetical protein	0.19	4.1	22	3.3	0.665	0.25	8.8	36	5.8	0.417	0.23	4.6	20	2.4	0.610	0.30	10.8	36	5.1	0.311
AAEL014045-RA	allantoicase	0.10	304.3	2955	613.3	0.000	0.13	604.2	4827	1275.9	0.000	0.25	336.7	1366	153.2	0.042	0.30	1446.5	4827	333.6	0.006
AAEL015354-RA	oxidase/peroxidase	0.30	5.8	19	1.8	1.000	0.14	4.4	31	7.6	0.228	0.64	6.4	10	0.2	0.894	0.30	9.3	31	1.0	0.348
AAEL000975-RA	hypothetical protein	0.32	17.3	54	4.8	0.993	0.16	14.2	88	20.0	0.083	0.60	19.1	32	0.7	0.749	0.30	26.4	88	3.6	0.149
AAEL017417-RA		0.45	67.4	151	7.9	0.553	0.39	96.9	246	21.5	0.394	0.34	74.6	219	17.0	0.419	0.30	73.9	246	43.5	0.031
AAEL017536-RA	Holotricin, Glycine Rich Repreat Protein (GRRP), Anti-Microbial Peptide.	0.06	780.5	13605	3425.0	0.000	0.15	3249.0	22153	5349.8	0.000	0.12	863.7	7345	1350.5	0.000	0.30	6659.6	22153	2432.9	0.005
AAEL006985-RA	dopachrome-conversion enzyme (DCE), putative	1.26	54.3	43	0.3	0.111	0.67	46.9	70	1.4	0.957	0.57	60.1	106	2.9	0.854	0.30	21.0	70	12.9	0.226
AAEL003262-RA	leucine-rich transmembrane protein	0.17	81.4	490	79.3	0.063	0.16	125.6	797	183.9	0.002	0.32	90.1	284	24.2	0.268	0.30	239.9	797	59.3	0.014
AAEL008452-RA	alpha-amylase	0.28	488.5	1732	179.4	0.615	0.21	584.3	2815	529.9	0.006	0.41	540.6	1321	77.3	0.612	0.30	847.8	2815	226.2	0.006
AAEL010583-RA	ubiquitin conjugating enzyme 7 interacting protein	0.80	25.5	32	0.2	0.540	0.48	25.2	52	3.0	0.843	0.49	28.2	57	2.3	0.944	0.30	15.7	52	8.1	0.424
AAEL013148-RA	predicted protein	0.31	4.9	16	1.5	1.000	0.14	3.5	26	6.6	0.260	0.68	5.5	8	0.1	0.865	0.30	7.8	26	0.8	0.387
AAEL004349-RA	tetraspanin, putative	0.31	2.5	8	0.7	1.000	0.10	1.3	13	3.8	0.365	0.91	2.7	3	0.0	0.885	0.30	3.9	13	0.2	0.522
AAEL013582-RA	hypothetical protein	0.82	6.6	8	0.0	0.555	0.58	7.5	13	0.5	1.000	0.43	7.3	17	0.9	1.000	0.30	3.9	13	2.8	0.440
AAEL012018-RA	hypothetical protein	0.32	66.6	205	17.9	1.000	0.54	178.7	332	14.7	0.883	0.18	73.7	404	57.8	0.581	0.30	100.3	332	114.0	0.443
AAEL004292-RA	hypothetical protein	0.16	4.1	26	4.3	0.554	0.12	4.9	42	11.6	0.131	0.41	4.6	11	0.6	0.979	0.30	12.7	42	1.9	0.308
AAEL017067-RA		0.63	8.2	13	0.3	0.616	0.44	9.3	21	1.5	0.773	0.43	9.1	21	1.1	0.994	0.30	6.4	21	3.4	0.352
AAEL012967-RA	ced-6	0.60	1130.0	1880	45.4	0.085	0.20	609.6	3035	587.1	0.004	0.91	1250.4	1378	1.4	0.060	0.30	920.2	3035	75.3	0.006
AAEL009888-RA	bumetanide-sensitive Na-K-Cl cotransport protein, putative	0.45	41.9	93	4.8	0.930	7.87	1181.1	150	247.2	0.781	0.02	46.4	2670	764.0	0.415	0.30	45.5	150	1189.2	0.607
AAEL003370-RA	dual specificity tyrosine-phosphorylation-regulated kinase	0.44	209.7	478	26.0	0.635	0.13	103.1	769	195.8	0.013	1.00	232.1	233	0.0	0.185	0.30	234.0	769	10.0	0.082
AAEL005840-RA	conserved hypothetical protein	0.62	17.3	28	0.6	0.457	0.49	22.1	45	2.5	0.821	0.38	19.1	50	3.3	0.843	0.30	13.7	45	9.1	0.200
AAEL013732-RA	mannosyltransferase 1,	0.52	64.1	124	4.7	0.370	0.42	84.5	199	15.2	0.519	0.37	71.0	191	13.1	0.612	0.31	60.7	199	35.5	0.042
AAEL009477-RB	hypothetical protein	0.20	10.7	53	7.5	0.522	0.20	16.8	85	16.6	0.151	0.31	11.8	38	3.3	0.651	0.31	25.9	85	8.0	0.164
AAEL010396-RB	secreted ferritin G subunit precursor, putative	0.31	69.9	225	20.8	0.861	0.24	84.9	360	60.4	0.047	0.40	77.4	192	11.5	0.623	0.31	110.1	360	33.3	0.029
AAEL008647-RA	no-mechanoreceptor potential a	0.58	5.8	10	0.3	0.757	0.25	4.0	16	2.6	0.525	0.71	6.4	9	0.1	0.845	0.31	4.9	16	0.8	0.440
AAEL014623-RA	hypothetical protein	0.74	7.4	10	0.1	0.555	0.55	8.8	16	0.7	0.917	0.41	8.2	20	1.2	0.944	0.31	4.9	16	3.4	0.392
AAEL001491-RA	conserved hypothetical protein	0.82	4.1	5	0.0	0.687	0.50	4.0	8	0.4	0.883	0.51	4.6	9	0.3	1.000	0.31	2.4	8	1.3	0.543
AAEL002515-RA	lipase 1 precursor	0.33	1.6	5	0.4	1.000	0.28	2.2	8	1.1	0.673	0.36	1.8	5	0.4	1.000	0.31	2.4	8	0.9	0.578
AAEL004595-RA	conserved hypothetical protein	0.33	1.6	5	0.4	1.000	0.17	1.3	8	1.8	0.559	0.61	1.8	3	0.1	1.000	0.31	2.4	8	0.3	0.585
AAEL010713-RA	hypothetical protein	0.66	3.3	5	0.1	0.833	0.17	1.3	8	1.8	0.533	1.21	3.6	3	0.0	0.765	0.31	2.4	8	0.1	0.564
AAEL012221-RA	hypothetical protein	0.66	3.3	5	0.1	0.804	0.61	4.9	8	0.2	1.000	0.33	3.6	11	0.9	0.932	0.31	2.4	8	2.2	0.540
AAEL012342-RA	lysosomal acid lipase, putative	0.49	2.5	5	0.2	0.962	0.11	0.9	8	2.3	0.466	1.37	2.7	2	0.0	0.800	0.31	2.4	8	0.0	0.579
AAEL012504-RA	hypothetical protein	0.66	3.3	5	0.1	0.805	0.44	3.5	8	0.6	0.820	0.46	3.6	8	0.4	1.000	0.31	2.4	8	1.2	0.546
AAEL013350-RA	heat shock protein 26kD, putative	0.66	3.3	5	0.1	0.821	0.28	2.2	8	1.1	0.651	0.73	3.6	5	0.0	0.954	0.31	2.4	8	0.4	0.552
AAEL015285-RA	conserved hypothetical protein	0.82	4.1	5	0.0	0.698	0.39	3.1	8	0.7	0.784	0.65	4.6	7	0.1	0.934	0.31	2.4	8	0.7	0.548
AAEL017313-RA	GPCR Orphan/Putative Class A Family	0.33	1.6	5	0.4	1.000	0.17	1.3	8	1.8	0.561	0.61	1.8	3	0.1	1.000	0.31	2.4	8	0.3	0.587
AAEL013691-RA	hypothetical protein	0.31	100.3	322	29.7	0.842	0.26	134.5	514	77.8	0.058	0.37	111.0	304	21.4	0.440	0.31	157.6	514	57.2	0.019
AAEL008076-RA	PIWI	0.21	54.3	262	36.2	0.731	0.37	153.9	418	40.7	0.689	0.17	60.1	348	51.7	0.486	0.31	128.2	418	100.7	0.395
AAEL003954-RA	juvenile hormone-inducible protein, putative	0.79	124.2	158	1.0	0.195	0.78	196.0	252	2.2	0.718	0.31	137.4	443	38.8	0.586	0.31	77.3	252	94.0	0.150
AAEL005676-RA	adenosine deaminase	0.88	47.7	54	0.1	0.084	0.66	56.6	86	1.9	0.874	0.41	52.8	128	7.4	0.853	0.31	26.4	86	21.8	0.088
AAEL011045-RA	pupal cuticle protein, putative	0.79	630.8	800	4.8	0.194	1.10	1400.0	1274	1.8	0.470	0.22	698.0	3165	391.9	0.191	0.31	391.6	1274	819.6	0.145
AAEL009292-RA	conserved hypothetical protein	0.90	19.7	22	0.0	0.278	0.33	11.5	35	4.0	0.537	0.84	21.8	26	0.1	0.500	0.31	10.8	35	1.7	0.261
AAEL000709-RB	TOLLpathway signalling.	0.26	1060.1	4002	443.1	0.457	0.20	1253.6	6338	1241.3	0.003	0.41	1173.1	2834	162.4	0.684	0.31	1959.0	6338	480.4	0.006
AAEL002726-RA	D7 protein, putative	1.82	87.2	48	2.7	0.003	0.68	51.3	76	1.5	0.883	0.83	96.5	116	0.4	0.305	0.31	23.5	76	7.7	0.096
AAEL000306-RA	conserved hypothetical protein	0.58	14.0	24	0.6	0.546	0.34	12.8	38	4.2	0.499	0.53	15.5	29	1.0	0.978	0.31	11.7	38	3.8	0.245
AAEL003626-RA	sodium/chloride dependent amino acid transporter	0.24	56.7	241	29.9	0.409	0.18	68.1	381	80.6	0.011	0.41	62.8	154	9.1	0.652	0.31	118.0	381	26.5	0.031
AAEL014144-RA	rapsynoid	0.36	22.2	62	4.7	0.970	0.23	23.0	98	16.5	0.243	0.47	24.6	52	2.3	1.000	0.31	30.3	98	7.8	0.186
AAEL003000-RA	conserved hypothetical protein	0.50	34.5	69	2.8	0.497	0.49	53.1	109	6.2	0.740	0.32	38.2	120	10.2	0.471	0.31	33.8	109	25.0	0.086
AAEL004386-RA	chorion peroxidase precursor	0.57	521.4	913	26.0	0.710	0.51	740.0	1441	72.1	0.859	0.34	577.0	1673	127.7	0.889	0.31	446.9	1441	329.1	0.456
AAEL010684-RA	conserved hypothetical protein	0.80	4793.9	6007	32.7	0.028	0.33	3105.7	9454	1088.5	0.165	0.76	5304.8	7021	54.6	0.269	0.31	2940.4	9454	557.6	0.021
AAEL005464-RA	conserved hypothetical protein	0.37	608.6	1642	119.3	0.802	0.24	626.8	2584	422.4	0.019	0.48	673.5	1417	61.8	1.000	0.31	803.7	2584	210.5	0.008
AAEL013294-RA	Tetratricopeptide repeat protein 30 homolog (TPR repeat protein 30 homolog)	1.97	55.1	28	2.1	0.183	1.12	49.1	44	0.1	0.795	0.55	61.0	111	3.4	0.977	0.31	13.7	44	14.0	0.422
AAEL000195-RA	conserved hypothetical protein	0.70	4.9	7	0.1	0.702	0.40	4.4	11	0.9	0.769	0.55	5.5	10	0.3	1.000	0.31	3.4	11	1.3	0.493
AAEL003155-RA	dynein heavy chain	0.23	1.6	7	0.9	1.000	0.40	4.4	11	0.9	0.779	0.18	1.8	10	1.4	0.729	0.31	3.4	11	2.8	0.533
AAEL009953-RA	Niemann-Pick Type C-2, putative	0.59	4.1	7	0.2	0.813	0.16	1.8	11	2.5	0.458	1.14	4.6	4	0.0	0.728	0.31	3.4	11	0.1	0.526
AAEL013349-RA	lethal(2)essential for life protein, l2efl	0.47	3.3	7	0.3	0.945	0.08	0.9	11	3.5	0.334	1.82	3.6	2	0.1	0.634	0.31	3.4	11	0.0	0.540
AAEL017145-RA		1.17	8.2	7	0.0	0.358	0.68	7.5	11	0.2	1.000	0.54	9.1	17	0.6	0.988	0.31	3.4	11	2.2	0.447
AAEL012975-RB	hypothetical protein	0.45	15.6	35	1.8	0.757	0.36	19.9	55	5.5	0.543	0.38	17.3	45	2.9	0.855	0.31	17.1	55	8.1	0.199
AAEL006168-RA	Clip-domain serine protease, family B.	4.87	2112.0	434	280.6	0.000	1.29	878.5	680	7.5	0.244	1.18	2337.1	1986	6.5	0.089	0.31	212.4	680	49.5	0.081
AAEL004673-RA	conserved hypothetical protein	0.71	21.4	30	0.3	0.333	0.38	17.7	47	4.4	0.581	0.59	23.7	40	1.0	0.773	0.31	14.7	47	4.6	0.211
AAEL001087-RA	synaptic vesicle protein	0.15	584.7	4000	699.4	0.226	0.38	2362.6	6262	587.0	0.512	0.12	647.1	5341	968.3	0.033	0.31	1958.0	6262	1753.1	0.180
AAEL012956-RA	elastase, putative	0.05	11.5	231	60.2	0.000	0.13	45.6	361	95.0	0.002	0.12	12.7	103	18.5	0.010	0.31	113.1	361	33.6	0.046
AAEL010334-RA	conserved hypothetical protein	0.51	16.4	32	1.2	0.615	0.35	17.3	50	5.4	0.519	0.47	18.2	39	1.8	1.000	0.31	15.7	50	5.9	0.218
AAEL003284-RA	conserved hypothetical protein	0.10	1.6	16	3.3	0.532	0.16	4.0	25	5.7	0.328	0.20	1.8	9	1.2	0.681	0.31	7.8	25	2.4	0.424
AAEL014606-RA	cytochrome P450	0.41	20.6	50	3.1	0.854	0.43	33.2	78	5.9	0.768	0.30	22.8	75	6.8	0.813	0.31	24.5	78	16.2	0.386
AAEL005839-RA	uridine phosphorylase	0.25	667.8	2716	323.6	0.339	0.30	1254.9	4229	554.9	0.063	0.26	739.0	2837	301.6	0.049	0.31	1329.5	4229	671.6	0.008
AAEL014655-RA	hypothetical protein	0.64	11.5	18	0.3	0.557	0.24	6.6	28	4.7	0.385	0.85	12.7	15	0.0	0.605	0.31	8.8	28	0.9	0.332
AAEL003317-RA	alkaline phosphatase	1.37	12.3	9	0.1	0.237	0.41	5.8	14	1.1	0.740	1.05	13.7	13	0.0	0.519	0.31	4.4	14	0.5	0.410
AAEL009255-RA	hypothetical protein	0.46	4.1	9	0.5	0.908	0.57	8.0	14	0.5	0.952	0.25	4.6	18	2.0	0.767	0.31	4.4	14	4.3	0.466
AAEL010391-RA	aldehyde oxidase	0.55	4.9	9	0.3	0.807	0.25	3.5	14	2.2	0.571	0.68	5.5	8	0.1	0.875	0.31	4.4	14	0.8	0.486
AAEL001892-RB	conserved hypothetical protein	1.17	2011.6	1725	5.2	0.001	0.32	849.7	2682	324.1	0.123	1.16	2226.0	1921	5.1	0.018	0.31	844.4	2682	50.8	0.016
AAEL008595-RB	Protein maelstrom homolog	0.38	53.5	139	9.5	0.912	0.59	128.3	216	7.0	1.000	0.20	59.2	290	38.2	0.640	0.31	68.0	216	78.0	0.467
AAEL001271-RA	conserved hypothetical protein	1.56	4336.6	2785	80.6	0.002	0.33	1438.9	4321	488.3	0.262	1.48	4798.8	3253	67.7	0.020	0.32	1363.2	4321	22.9	0.060
AAEL015609-RA	small calcium-binding mitochondrial carrier, putative	0.31	13.2	42	3.8	0.991	0.07	4.4	65	22.2	0.018	1.46	14.6	10	0.2	0.224	0.32	20.6	65	0.1	0.235
AAEL006446-RA	trehalose-6-phosphate synthase	0.94	12732.6	13480	5.1	0.006	0.57	11850.9	20840	782.5	0.891	0.53	14089.8	26791	916.8	0.851	0.32	6598.4	20840	3566.4	0.017
AAEL007383-RC	secreted ferritin G subunit precursor, putative	0.36	2704.9	7561	579.2	0.853	0.25	2923.0	11686	1852.7	0.019	0.45	2993.2	6608	319.1	0.836	0.32	3701.1	11686	1029.9	0.007
AAEL000721-RA	hypothetical protein	0.49	10.7	22	1.0	0.744	0.18	6.2	34	7.1	0.254	0.85	11.8	14	0.0	0.607	0.32	10.8	34	0.9	0.319
AAEL000351-RA	conserved hypothetical protein	0.37	4.1	11	0.8	1.000	0.13	2.2	17	4.4	0.318	0.91	4.6	5	0.0	0.798	0.32	5.4	17	0.3	0.469
AAEL001646-RA	inward rectifier potassium channel	1.42	15.6	11	0.2	0.161	0.81	13.7	17	0.1	0.819	0.56	17.3	31	0.9	0.826	0.32	5.4	17	3.8	0.349
AAEL004073-RA	polypeptide of 976 aa, putative	0.30	3.3	11	1.1	1.000	0.49	8.4	17	0.9	0.856	0.19	3.6	19	2.6	0.566	0.32	5.4	17	5.3	0.438
AAEL007388-RA	hypothetical protein	0.37	4.1	11	0.8	1.000	0.16	2.7	17	3.9	0.379	0.76	4.6	6	0.0	0.857	0.32	5.4	17	0.5	0.473
AAEL008810-RA	hypothetical protein	0.30	3.3	11	1.1	1.000	0.55	9.3	17	0.7	0.897	0.17	3.6	21	3.1	0.455	0.32	5.4	17	6.1	0.422
AAEL007383-RD	secreted ferritin G subunit precursor, putative	0.37	1768.2	4844	360.1	0.809	0.25	1868.9	7483	1188.2	0.020	0.46	1956.7	4225	194.9	0.895	0.32	2371.1	7483	644.2	0.008
AAEL007383-RB	secreted ferritin G subunit precursor, putative	0.37	1010.7	2731	198.8	0.782	0.25	1044.4	4218	675.6	0.020	0.47	1118.5	2361	103.7	1.000	0.32	1336.8	4218	351.9	0.008
AAEL011153-RA	hypothetical protein	0.29	13.2	46	4.7	0.872	0.22	15.9	71	12.5	0.210	0.40	14.6	36	2.1	0.878	0.32	22.5	71	6.2	0.193
AAEL004099-RA	trichohyalin, putative	0.20	355.3	1753	246.5	0.127	0.27	730.3	2705	395.8	0.041	0.24	393.2	1651	191.2	0.037	0.32	858.1	2705	410.9	0.010
AAEL008088-RA	conserved hypothetical protein	0.94	32.9	35	0.0	0.336	0.71	38.5	54	0.8	0.925	0.42	36.4	87	4.9	0.972	0.32	17.1	54	14.6	0.356
AAEL001850-RA	conserved hypothetical protein	0.31	49.3	159	14.7	0.866	0.21	51.3	245	45.8	0.048	0.47	54.6	116	5.2	1.000	0.32	77.8	245	17.4	0.055
AAEL014531-RA	arsenite inducuble RNA associated protein aip-1	0.53	53.5	100	3.5	0.368	0.35	53.5	154	16.4	0.332	0.49	59.2	121	5.0	0.972	0.32	48.9	154	17.5	0.070
AAEL008094-RA	hypothetical protein	0.30	78.1	260	25.1	0.771	0.25	98.6	400	64.3	0.053	0.39	86.5	223	14.3	0.570	0.32	127.3	400	40.0	0.030
AAEL001347-RA	conserved hypothetical protein	0.38	4.9	13	0.9	1.000	0.13	2.7	20	5.1	0.287	0.91	5.5	6	0.0	0.751	0.32	6.4	20	0.3	0.441
AAEL002855-RA	hypothetical protein	0.89	11.5	13	0.0	0.558	0.62	12.4	20	0.6	1.000	0.46	12.7	28	1.3	1.000	0.32	6.4	20	4.3	0.494
AAEL014344-RA	adam (a disintegrin and metalloprotease)	0.16	106.1	673	112.6	0.041	0.10	107.5	1035	299.9	0.000	0.48	117.4	243	10.2	1.000	0.32	329.4	1035	35.5	0.017
AAEL006830-RA	yellow protein precursor	1.36	925.2	678	9.1	0.055	0.71	744.0	1042	15.4	0.873	0.61	1023.8	1682	36.9	0.749	0.32	331.9	1042	186.7	0.198
AAEL001656-RA	sodium-dependent phosphate transporter	0.81	104.4	129	0.6	0.125	0.72	142.9	198	2.8	0.743	0.36	115.6	323	23.4	0.702	0.32	63.1	198	61.8	0.116
AAEL006334-RA	sulfotransferase (sult)	1.33	60.0	45	0.5	0.012	0.74	50.9	69	0.8	0.762	0.58	66.4	115	3.0	0.740	0.32	22.0	69	13.7	0.103
AAEL014937-RA	hypothetical protein	0.79	3330.0	4208	24.5	0.408	0.23	1500.0	6452	1098.4	0.379	1.09	3684.9	3391	2.8	0.450	0.32	2059.8	6452	112.5	0.357
AAEL005992-RA	adam (a disintegrin and metalloprotease)	0.20	34.5	175	25.1	0.279	0.17	46.9	268	57.6	0.019	0.36	38.2	106	7.6	0.588	0.32	85.7	268	20.2	0.057
AAEL012821-RA	ced-6	0.65	1006.6	1555	28.4	0.054	0.20	473.8	2379	463.4	0.004	1.04	1113.9	1071	0.2	0.022	0.32	761.2	2379	40.8	0.010
AAEL001585-RA	predicted protein	0.35	6.6	19	1.5	1.000	0.35	10.2	29	3.0	0.625	0.32	7.3	23	2.0	0.796	0.32	9.3	29	4.8	0.353
AAEL010439-RA	hypothetical protein	0.43	8.2	19	1.1	0.857	0.31	8.8	29	3.7	0.509	0.46	9.1	20	1.0	1.000	0.32	9.3	29	3.1	0.338
AAEL014213-RA	hypothetical protein	0.61	11.5	19	0.4	0.571	0.34	9.7	29	3.2	0.555	0.58	12.7	22	0.6	0.892	0.32	9.3	29	2.6	0.320
AAEL011890-RA	conserved hypothetical protein	0.47	940.0	2008	95.5	0.321	0.30	917.0	3062	397.3	0.070	0.50	1040.2	2073	79.8	0.919	0.32	982.9	3062	290.8	0.010
AAEL005093-RA	Clip-domain serine protease, family B.	0.31	249.2	804	74.6	0.823	0.14	166.8	1225	309.1	0.000	0.73	275.8	377	3.6	0.232	0.32	393.6	1225	31.7	0.015
AAEL008119-RA	hypothetical protein	1.04	23.9	23	0.0	0.168	0.33	11.5	35	4.0	0.473	1.02	26.4	26	0.0	0.363	0.32	11.3	35	1.1	0.246
AAEL002510-RB	serine hydroxymethyltransferase	0.33	6987.2	21085	1797.1	0.973	0.74	23583.6	32067	398.9	0.546	0.15	7732.0	53315	8807.8	0.000	0.32	10321.0	32067	16490.8	0.008
AAEL006314-RA	upstream transcription factor	0.10	2.5	25	5.3	0.419	0.62	23.4	38	1.1	1.000	0.05	2.7	53	12.8	0.111	0.32	12.2	38	21.1	0.392
AAEL001232-RA	tubulointerstitial nephritis antigen	0.34	611.1	1817	151.8	0.990	0.24	660.4	2760	457.2	0.017	0.45	676.2	1493	72.1	0.852	0.32	889.4	2760	232.7	0.011
AAEL002280-RA	ctl2	1.63	704.0	432	15.5	0.013	0.87	570.6	656	1.8	0.584	0.60	779.0	1290	29.1	0.613	0.32	211.5	656	144.7	0.152
AAEL010893-RB	carbonic anhydrase	0.31	18.1	58	5.3	0.985	0.50	44.2	88	4.7	0.858	0.20	20.0	100	13.4	0.421	0.32	28.4	88	27.1	0.319
AAEL009397-RA	conserved hypothetical protein	0.31	37.0	120	11.2	0.991	0.65	118.1	182	4.2	1.000	0.15	41.0	267	42.7	0.509	0.32	58.7	182	80.9	0.471
AAEL008530-RA	conserved hypothetical protein	0.43	84.7	196	11.0	0.592	0.31	92.0	297	36.9	0.187	0.45	93.7	208	10.1	0.964	0.32	95.9	297	32.6	0.041
AAEL012856-RA	hypothetical protein	0.23	352.0	1511	189.2	0.510	0.26	583.0	2286	355.3	0.173	0.30	389.5	1318	122.3	0.329	0.32	739.6	2286	288.7	0.125
AAEL010076-RA	hypothetical protein	0.72	45.2	63	0.7	0.192	0.23	22.1	95	16.2	0.135	1.00	50.1	50	0.0	0.213	0.32	30.8	95	2.1	0.123
AAEL003251-RA	serine protease snake, putative	0.72	100.3	140	1.6	0.094	0.36	76.1	211	21.2	0.292	0.65	111.0	172	3.0	0.543	0.32	68.5	211	17.6	0.047
AAEL004728-RA	5-methyltetrahydrofolate:homocysteine methyltransferase	37.38	17495.3	468	4725.3	0.000	5.40	3805.1	705	645.9	0.000	2.25	19360.1	8602	959.9	0.001	0.32	229.1	705	49.8	0.059
AAEL002292-RA	glucose transport protein, putative	0.28	24.7	87	9.0	0.816	0.42	54.4	131	10.4	0.561	0.22	27.3	123	15.1	0.191	0.33	42.6	131	31.8	0.101
AAEL007543-RA	hypothetical protein	0.06	13.2	224	56.0	0.001	0.03	10.2	337	139.5	0.000	0.63	14.6	23	0.4	0.725	0.33	109.6	337	2.4	0.066
AAEL000995-RA	hypothetical protein	0.67	14.8	22	0.3	0.645	0.39	12.8	33	2.9	0.741	0.56	16.4	29	0.8	0.892	0.33	10.8	33	3.5	0.475
AAEL008752-RA	hypothetical protein	0.36	5.8	16	1.2	1.000	0.61	14.6	24	0.7	1.000	0.19	6.4	33	4.5	0.458	0.33	7.8	24	9.1	0.366
AAEL004650-RA	hypothetical protein	0.65	9.0	14	0.3	0.580	0.55	11.5	21	0.9	0.940	0.39	10.0	26	1.7	0.950	0.33	6.9	21	4.7	0.380
AAEL007255-RA	conserved hypothetical protein	0.35	4.9	14	1.1	1.000	0.29	6.2	21	2.8	0.549	0.39	5.5	14	0.9	0.926	0.33	6.9	21	2.5	0.419
AAEL013296-RA	conserved hypothetical protein	0.31	2.5	8	0.7	1.000	0.29	3.5	12	1.6	0.660	0.34	2.7	8	0.6	0.985	0.33	3.9	12	1.6	0.534
AAEL013351-RA	lethal(2)essential for life protein, l2efl	0.93	7.4	8	0.0	0.513	0.37	4.4	12	1.2	0.735	0.82	8.2	10	0.0	0.729	0.33	3.9	12	0.7	0.489
AAEL015468-RA	conserved hypothetical protein	0.31	2.5	8	0.7	1.000	0.15	1.8	12	2.9	0.442	0.68	2.7	4	0.1	0.999	0.33	3.9	12	0.4	0.544
AAEL000039-RA	conserved hypothetical protein	0.41	1.6	4	0.2	1.000	0.15	0.9	6	1.4	0.575	0.91	1.8	2	0.0	0.990	0.33	2.0	6	0.1	0.629
AAEL003121-RA	conserved hypothetical protein	0.82	3.3	4	0.0	0.737	0.59	3.5	6	0.2	1.000	0.46	3.6	8	0.4	1.000	0.33	2.0	6	1.2	0.599
AAEL007815-RA	cytochrome P450	2.06	8.2	4	0.4	0.300	0.29	1.8	6	0.8	0.686	2.28	9.1	4	0.5	0.388	0.33	2.0	6	0.0	0.577
AAEL008633-RA	hypothetical protein	0.41	1.6	4	0.2	1.000	0.15	0.9	6	1.4	0.578	0.91	1.8	2	0.0	0.991	0.33	2.0	6	0.1	0.633
AAEL009628-RA	short-chain dehydrogenase	0.62	2.5	4	0.1	0.892	0.15	0.9	6	1.4	0.564	1.37	2.7	2	0.0	0.819	0.33	2.0	6	0.0	0.626
AAEL010201-RA	axonemal dynein intermediate chain	0.62	2.5	4	0.1	0.895	0.37	2.2	6	0.6	0.780	0.55	2.7	5	0.2	1.000	0.33	2.0	6	0.6	0.614
AAEL010930-RA	l-asparaginase	6.58	26.3	4	4.3	0.008	0.44	2.7	6	0.4	0.831	4.85	29.1	6	3.7	0.032	0.33	2.0	6	1.2	0.491
AAEL011685-RA	conserved hypothetical protein	0.41	1.6	4	0.2	1.000	0.15	0.9	6	1.4	0.577	0.91	1.8	2	0.0	0.991	0.33	2.0	6	0.1	0.631
AAEL012303-RA	conserved hypothetical protein	0.41	1.6	4	0.2	1.000	0.29	1.8	6	0.8	0.711	0.46	1.8	4	0.2	1.000	0.33	2.0	6	0.6	0.622
AAEL012828-RA	conserved hypothetical protein	0.82	3.3	4	0.0	0.728	0.74	4.4	6	0.1	1.000	0.36	3.6	10	0.7	0.980	0.33	2.0	6	1.9	0.596
AAEL012923-RA	hypothetical protein	0.41	1.6	4	0.2	1.000	0.29	1.8	6	0.8	0.720	0.46	1.8	4	0.2	1.000	0.33	2.0	6	0.6	0.625
AAEL013027-RA	conserved hypothetical protein	822.21	3288.8	4	1030.0	0.179	1.99	11.9	6	0.6	1.000	134.79	3639.4	27	1062.2	0.331	0.33	2.0	6	634.7	0.662
AAEL013855-RA	T-box transcription factor tbx20	2.88	11.5	4	0.9	0.138	0.52	3.1	6	0.3	0.898	1.82	12.7	7	0.4	0.360	0.33	2.0	6	0.0	0.542
AAEL000012-RA	AaGr6	1.23	2.5	2	0.0	0.759	0.29	0.9	3	0.4	0.769	1.37	2.7	2	0.0	0.850	0.33	1.0	3	0.0	0.690
AAEL000113-RA	conserved hypothetical protein	0.82	1.6	2	0.0	0.912	0.29	0.9	3	0.4	0.765	0.91	1.8	2	0.0	1.000	0.33	1.0	3	0.1	0.691
AAEL000150-RA	nitrilase, putative	5.35	10.7	2	1.5	0.244	2.95	8.8	3	0.9	0.682	0.59	11.8	20	0.5	0.906	0.33	1.0	3	2.3	0.685
AAEL000600-RA	Wnt10a protein, putative	0.82	1.6	2	0.0	0.875	1.92	5.8	3	0.3	0.813	0.14	1.8	13	2.2	0.695	0.33	1.0	3	4.1	0.685
AAEL000814-RA	steroid dehydrogenase	0.82	1.6	2	0.0	0.908	0.44	1.3	3	0.2	0.843	0.61	1.8	3	0.1	1.000	0.33	1.0	3	0.3	0.691
AAEL000871-RA	conserved hypothetical protein	0.82	1.6	2	0.0	0.900	0.74	2.2	3	0.0	1.000	0.36	1.8	5	0.4	1.000	0.33	1.0	3	0.9	0.690
AAEL000908-RA	conserved hypothetical protein	0.82	1.6	2	0.0	0.912	0.29	0.9	3	0.4	0.765	0.91	1.8	2	0.0	1.000	0.33	1.0	3	0.1	0.691
AAEL000914-RA	conserved hypothetical protein	0.82	1.6	2	0.0	0.912	0.29	0.9	3	0.4	0.765	0.91	1.8	2	0.0	1.000	0.33	1.0	3	0.1	0.691
AAEL000968-RA	hypothetical protein	0.82	1.6	2	0.0	0.900	0.59	1.8	3	0.1	1.000	0.46	1.8	4	0.2	1.000	0.33	1.0	3	0.6	0.690
AAEL001055-RA	conserved hypothetical protein	0.82	1.6	2	0.0	0.912	0.29	0.9	3	0.4	0.765	0.91	1.8	2	0.0	1.000	0.33	1.0	3	0.1	0.691
AAEL001652-RA	hypothetical protein	0.82	1.6	2	0.0	0.908	0.44	1.3	3	0.2	0.843	0.61	1.8	3	0.1	1.000	0.33	1.0	3	0.3	0.691
AAEL002027-RA	protein serine/threonine kinase, putative	0.82	1.6	2	0.0	0.912	0.29	0.9	3	0.4	0.765	0.91	1.8	2	0.0	1.000	0.33	1.0	3	0.1	0.691
AAEL002202-RA	conserved hypothetical protein	0.82	1.6	2	0.0	0.912	0.29	0.9	3	0.4	0.765	0.91	1.8	2	0.0	1.000	0.33	1.0	3	0.1	0.691
AAEL002291-RA	conserved hypothetical protein	2.06	4.1	2	0.2	0.505	0.74	2.2	3	0.0	1.000	0.91	4.6	5	0.0	0.835	0.33	1.0	3	0.3	0.686
AAEL002674-RA	conserved hypothetical protein	0.82	1.6	2	0.0	0.912	0.29	0.9	3	0.4	0.765	0.91	1.8	2	0.0	1.000	0.33	1.0	3	0.1	0.691
AAEL003028-RA	histamine-gated chloride channel subunit	1.23	2.5	2	0.0	0.761	0.29	0.9	3	0.4	0.769	1.37	2.7	2	0.0	0.852	0.33	1.0	3	0.0	0.690
AAEL003260-RA	conserved hypothetical protein	1.23	2.5	2	0.0	0.761	0.29	0.9	3	0.4	0.769	1.37	2.7	2	0.0	0.852	0.33	1.0	3	0.0	0.690
AAEL004012-RA	cytochrome P450	0.82	1.6	2	0.0	0.912	0.29	0.9	3	0.4	0.765	0.91	1.8	2	0.0	1.000	0.33	1.0	3	0.1	0.691
AAEL004543-RA	trypsin, putative	0.82	1.6	2	0.0	0.908	0.44	1.3	3	0.2	0.843	0.61	1.8	3	0.1	1.000	0.33	1.0	3	0.3	0.691
AAEL004693-RA	otopetrin	0.82	1.6	2	0.0	0.904	0.44	1.3	3	0.2	0.839	0.61	1.8	3	0.1	1.000	0.33	1.0	3	0.3	0.690
AAEL004767-RA	pupal cuticle protein, putative	1.23	2.5	2	0.0	0.753	0.44	1.3	3	0.2	0.855	0.91	2.7	3	0.0	0.933	0.33	1.0	3	0.2	0.690
AAEL005130-RA	zinc finger protein	4.11	8.2	2	0.9	0.337	0.74	2.2	3	0.0	1.000	1.82	9.1	5	0.3	0.602	0.33	1.0	3	0.0	0.687
AAEL005387-RA	WD-repeat protein	1.23	2.5	2	0.0	0.733	0.59	1.8	3	0.1	1.000	0.68	2.7	4	0.1	1.000	0.33	1.0	3	0.4	0.689
AAEL005935-RA	hypothetical protein	2.06	4.1	2	0.2	0.537	0.29	0.9	3	0.4	0.774	2.28	4.6	2	0.2	0.625	0.33	1.0	3	0.0	0.687
AAEL006044-RA	cytochrome P450	1.23	2.5	2	0.0	0.736	0.59	1.8	3	0.1	1.000	0.68	2.7	4	0.1	1.000	0.33	1.0	3	0.4	0.689
AAEL006101-RA		0.82	1.6	2	0.0	0.912	0.29	0.9	3	0.4	0.765	0.91	1.8	2	0.0	1.000	0.33	1.0	3	0.1	0.691
AAEL006384-RA	trypsin, putative	3.70	7.4	2	0.8	0.244	1.18	3.5	3	0.0	0.921	1.02	8.2	8	0.0	0.687	0.33	1.0	3	0.3	0.678
AAEL007053-RB	hypothetical protein	1.23	2.5	2	0.0	0.729	0.74	2.2	3	0.0	1.000	0.55	2.7	5	0.2	1.000	0.33	1.0	3	0.6	0.688
AAEL007735-RA	conserved hypothetical protein	1.23	2.5	2	0.0	0.721	0.74	2.2	3	0.0	1.000	0.55	2.7	5	0.2	1.000	0.33	1.0	3	0.6	0.687
AAEL009421-RA	cyclophilin-r	0.82	1.6	2	0.0	0.896	0.59	1.8	3	0.1	1.000	0.46	1.8	4	0.2	1.000	0.33	1.0	3	0.6	0.689
AAEL009489-RA	forkhead box protein (AaegFOXM1)	0.82	1.6	2	0.0	0.912	0.29	0.9	3	0.4	0.765	0.91	1.8	2	0.0	1.000	0.33	1.0	3	0.1	0.691
AAEL009746-RA	hypothetical protein	2.88	5.8	2	0.4	0.308	1.33	4.0	3	0.0	0.879	0.71	6.4	9	0.1	0.884	0.33	1.0	3	0.8	0.677
AAEL010225-RA	GATA transcription factor (GATAc)	0.82	1.6	2	0.0	0.908	0.44	1.3	3	0.2	0.843	0.61	1.8	3	0.1	1.000	0.33	1.0	3	0.3	0.691
AAEL010415-RA	odorant receptor	0.82	1.6	2	0.0	0.912	0.29	0.9	3	0.4	0.765	0.91	1.8	2	0.0	1.000	0.33	1.0	3	0.1	0.691
AAEL010667-RA	lethal(2)essential for life protein, l2efl	0.82	1.6	2	0.0	0.912	0.29	0.9	3	0.4	0.765	0.91	1.8	2	0.0	1.000	0.33	1.0	3	0.1	0.691
AAEL010915-RA	conserved hypothetical protein	1.23	2.5	2	0.0	0.750	0.44	1.3	3	0.2	0.854	0.91	2.7	3	0.0	0.930	0.33	1.0	3	0.2	0.690
AAEL011020-RA	conserved hypothetical protein	1.23	2.5	2	0.0	0.759	0.29	0.9	3	0.4	0.769	1.37	2.7	2	0.0	0.850	0.33	1.0	3	0.0	0.690
AAEL011351-RA	hypothetical protein	2.06	4.1	2	0.2	0.481	1.18	3.5	3	0.0	0.956	0.57	4.6	8	0.2	0.987	0.33	1.0	3	1.0	0.683
AAEL011894-RA	hypothetical protein	0.82	1.6	2	0.0	0.912	0.29	0.9	3	0.4	0.765	0.91	1.8	2	0.0	1.000	0.33	1.0	3	0.1	0.691
AAEL012063-RA	conserved hypothetical protein	1.23	2.5	2	0.0	0.750	0.44	1.3	3	0.2	0.854	0.91	2.7	3	0.0	0.930	0.33	1.0	3	0.2	0.690
AAEL012403-RA	conserved hypothetical protein	0.82	1.6	2	0.0	0.904	0.44	1.3	3	0.2	0.839	0.61	1.8	3	0.1	1.000	0.33	1.0	3	0.3	0.690
AAEL012436-RA	AMP dependent ligase	1.23	2.5	2	0.0	0.750	0.44	1.3	3	0.2	0.854	0.91	2.7	3	0.0	0.930	0.33	1.0	3	0.2	0.690
AAEL012791-RA	trypsin, putative	0.82	1.6	2	0.0	0.900	0.59	1.8	3	0.1	1.000	0.46	1.8	4	0.2	1.000	0.33	1.0	3	0.6	0.690
AAEL013035-RA	hypothetical protein	1.23	2.5	2	0.0	0.753	0.44	1.3	3	0.2	0.855	0.91	2.7	3	0.0	0.933	0.33	1.0	3	0.2	0.690
AAEL013603-RA	short-chain dehydrogenase	0.82	1.6	2	0.0	0.904	0.44	1.3	3	0.2	0.839	0.61	1.8	3	0.1	1.000	0.33	1.0	3	0.3	0.690
AAEL013605-RA	hypothetical protein	0.82	1.6	2	0.0	0.912	0.29	0.9	3	0.4	0.765	0.91	1.8	2	0.0	1.000	0.33	1.0	3	0.1	0.691
AAEL014241-RA	hypothetical protein	0.82	1.6	2	0.0	0.912	0.29	0.9	3	0.4	0.765	0.91	1.8	2	0.0	1.000	0.33	1.0	3	0.1	0.691
AAEL014340-RB	conserved hypothetical protein	1.23	2.5	2	0.0	0.711	1.03	3.1	3	0.0	1.000	0.39	2.7	7	0.4	1.000	0.33	1.0	3	1.2	0.687
AAEL014543-RA	maltose phosphorylase	0.82	1.6	2	0.0	0.912	0.29	0.9	3	0.4	0.765	0.91	1.8	2	0.0	1.000	0.33	1.0	3	0.1	0.691
AAEL014710-RA	alpha-amylase	0.82	1.6	2	0.0	0.904	0.44	1.3	3	0.2	0.839	0.61	1.8	3	0.1	1.000	0.33	1.0	3	0.3	0.690
AAEL014873-RA	Osiris, putative	0.82	1.6	2	0.0	0.912	0.29	0.9	3	0.4	0.765	0.91	1.8	2	0.0	1.000	0.33	1.0	3	0.1	0.691
AAEL015073-RA	conserved hypothetical protein	0.82	1.6	2	0.0	0.912	0.29	0.9	3	0.4	0.765	0.91	1.8	2	0.0	1.000	0.33	1.0	3	0.1	0.691
AAEL015101-RA	conserved hypothetical protein	0.82	1.6	2	0.0	0.893	1.03	3.1	3	0.0	1.000	0.26	1.8	7	0.7	0.928	0.33	1.0	3	1.7	0.689
AAEL015252-RA	conserved hypothetical protein	0.82	1.6	2	0.0	0.912	0.29	0.9	3	0.4	0.765	0.91	1.8	2	0.0	1.000	0.33	1.0	3	0.1	0.691
AAEL015355-RA	conserved hypothetical protein	1.64	3.3	2	0.1	0.629	0.44	1.3	3	0.2	0.866	1.21	3.6	3	0.0	0.814	0.33	1.0	3	0.1	0.688
AAEL015566-RA	odorant-binding protein 58c, putative	1.23	2.5	2	0.0	0.759	0.29	0.9	3	0.4	0.769	1.37	2.7	2	0.0	0.850	0.33	1.0	3	0.0	0.690
AAEL016037-RA		0.82	1.6	2	0.0	0.912	0.29	0.9	3	0.4	0.765	0.91	1.8	2	0.0	1.000	0.33	1.0	3	0.1	0.691
AAEL016108-RA		0.82	1.6	2	0.0	0.912	0.29	0.9	3	0.4	0.765	0.91	1.8	2	0.0	1.000	0.33	1.0	3	0.1	0.691
AAEL016189-RA		1.23	2.5	2	0.0	0.761	0.29	0.9	3	0.4	0.769	1.37	2.7	2	0.0	0.852	0.33	1.0	3	0.0	0.690
AAEL016624-RA		1.23	2.5	2	0.0	0.761	0.29	0.9	3	0.4	0.769	1.37	2.7	2	0.0	0.852	0.33	1.0	3	0.0	0.690
AAEL016631-RA		0.82	1.6	2	0.0	0.900	0.59	1.8	3	0.1	1.000	0.46	1.8	4	0.2	1.000	0.33	1.0	3	0.6	0.690
AAEL016756-RA		0.82	1.6	2	0.0	0.912	0.29	0.9	3	0.4	0.765	0.91	1.8	2	0.0	1.000	0.33	1.0	3	0.1	0.691
AAEL017416-RA		0.82	1.6	2	0.0	0.912	0.29	0.9	3	0.4	0.765	0.91	1.8	2	0.0	1.000	0.33	1.0	3	0.1	0.691
AAEL017878-RA		0.82	1.6	2	0.0	0.912	0.29	0.9	3	0.4	0.765	0.91	1.8	2	0.0	1.000	0.33	1.0	3	0.1	0.691
AAEL010802-RA	conserved hypothetical protein	2.59	119.3	46	7.9	0.000	0.44	30.1	69	5.0	0.554	1.94	132.0	68	4.7	0.006	0.33	22.5	69	0.0	0.089
AAEL013112-RA	PeptidoglycanRecognition Protein (Long)	0.52	15.6	30	1.1	0.622	0.27	11.9	45	6.7	0.368	0.64	17.3	27	0.5	0.712	0.33	14.7	45	2.8	0.263
AAEL006354-RA	epoxide hydrolase	0.66	13.2	20	0.3	0.639	0.66	19.9	30	0.6	1.000	0.32	14.6	45	3.7	0.855	0.33	9.8	30	9.3	0.459
AAEL009843-RA	serine-type enodpeptidase,	1.17	14.0	12	0.0	0.502	2.02	36.3	18	1.8	0.678	0.19	15.5	82	11.5	0.670	0.33	5.9	18	22.9	0.543
AAEL010263-RA	conserved hypothetical protein	0.34	4.1	12	1.0	1.000	0.20	3.5	18	3.5	0.440	0.57	4.6	8	0.2	0.989	0.33	5.9	18	1.0	0.469
AAEL000632-RA	WNT4 precursor, putative	0.66	6.6	10	0.2	0.632	0.74	11.1	15	0.2	0.948	0.29	7.3	25	2.4	0.783	0.33	4.9	15	5.5	0.432
AAEL006638-RA	n-acetyllactosaminide beta-1,3-n-acetylglucosaminyltransferase	0.49	4.9	10	0.4	0.850	0.53	8.0	15	0.7	0.903	0.30	5.5	18	1.6	0.811	0.33	4.9	15	3.9	0.455
AAEL010386-RA	glucosyl/glucuronosyl transferases	1.48	14.8	10	0.2	0.580	5.01	75.2	15	12.1	0.658	0.10	16.4	170	34.0	0.578	0.33	4.9	15	59.5	0.601
AAEL012737-RA	conserved hypothetical protein	257.42	2574.2	10	790.0	0.000	17.99	269.8	15	74.0	0.000	4.67	2848.5	610	353.7	0.000	0.33	4.9	15	114.0	0.125
AAEL015307-RA	hypothetical protein	0.16	1.6	10	1.6	0.795	0.29	4.4	15	2.0	0.633	0.18	1.8	10	1.4	0.702	0.33	4.9	15	2.8	0.502
AAEL002596-RA	odorant-binding protein 56e, putative	0.27	1.6	6	0.6	1.000	0.29	2.7	9	1.2	0.690	0.30	1.8	6	0.5	0.976	0.33	2.9	9	1.3	0.578
AAEL004217-RA	conserved hypothetical protein	0.27	1.6	6	0.6	1.000	0.44	4.0	9	0.6	0.815	0.20	1.8	9	1.2	0.762	0.33	2.9	9	2.4	0.564
AAEL007129-RA	defective proboscis extension response, putative	0.69	4.1	6	0.1	0.756	0.34	3.1	9	1.0	0.724	0.65	4.6	7	0.1	0.939	0.33	2.9	9	0.7	0.551
AAEL008747-RA	hypothetical protein	0.27	1.6	6	0.6	1.000	0.15	1.3	9	2.2	0.512	0.61	1.8	3	0.1	1.000	0.33	2.9	9	0.3	0.586
AAEL009855-RA	sodium/dicarboxylate cotransporter, putative	2.60	15.6	6	1.0	0.339	1.33	11.9	9	0.1	0.873	0.64	17.3	27	0.5	0.863	0.33	2.9	9	2.8	0.589
AAEL015507-RA	conserved hypothetical protein	0.27	1.6	6	0.6	1.000	0.25	2.2	9	1.5	0.619	0.36	1.8	5	0.4	1.000	0.33	2.9	9	0.9	0.578
AAEL005530-RA	conserved hypothetical protein	0.43	625.0	1467	84.2	0.494	0.37	810.8	2200	214.1	0.209	0.38	691.7	1833	122.6	0.434	0.33	718.1	2200	336.2	0.012
AAEL011038-RA	integrin alpha-ps	0.35	68.3	197	15.8	0.963	0.38	112.4	295	27.2	0.439	0.30	75.5	254	23.4	0.408	0.33	96.4	295	55.4	0.070
AAEL007383-RA	secreted ferritin G subunit precursor, putative	0.35	2074.1	5898	463.1	0.897	0.25	2190.1	8823	1409.7	0.019	0.46	2295.2	4951	227.9	0.899	0.33	2887.0	8823	754.2	0.010
AAEL002950-RB	conserved hypothetical protein	0.35	73.2	207	16.1	0.927	0.17	53.5	309	66.9	0.013	0.67	81.0	121	1.8	0.419	0.33	101.3	309	11.7	0.050
AAEL009443-RA	hypothetical protein	0.31	132.4	426	39.4	0.820	0.38	240.6	635	59.1	0.280	0.27	146.5	544	55.9	0.105	0.33	208.5	635	126.3	0.023
AAEL002457-RA	conserved hypothetical protein	0.23	41.1	176	22.0	0.443	0.23	59.7	262	45.4	0.064	0.34	45.5	135	10.6	0.503	0.33	86.2	262	27.0	0.061
AAEL001897-RA	conserved hypothetical protein	1.00	2014.9	2023	0.0	0.003	0.31	926.7	3010	377.4	0.101	1.06	2229.7	2095	1.0	0.027	0.33	990.2	3010	74.3	0.019
AAEL006483-RA	conserved hypothetical protein	0.63	406.3	640	12.6	0.521	0.84	799.8	952	4.0	0.812	0.25	449.6	1808	201.1	0.600	0.33	313.3	952	439.4	0.360
AAEL006795-RA	cytochrome P450	0.80	31.3	39	0.2	0.515	0.91	52.6	58	0.1	0.859	0.29	34.6	119	11.3	0.797	0.33	19.1	58	26.4	0.458
AAEL009458-RB	syntaxin 4,	7.38	273.0	37	47.1	0.057	0.40	22.1	55	4.6	0.723	6.04	302.1	50	45.0	0.118	0.33	18.1	55	17.2	0.489
AAEL000204-RA	conserved hypothetical protein	0.70	24.7	35	0.4	0.655	1.28	66.4	52	0.5	0.793	0.18	27.3	150	21.5	0.634	0.33	17.1	52	42.5	0.514
AAEL010893-RA	carbonic anhydrase	0.38	13.2	35	2.5	0.936	0.43	22.6	52	3.8	0.758	0.29	14.6	51	4.9	0.684	0.33	17.1	52	11.4	0.339
AAEL012747-RA	conserved hypothetical protein	0.52	18.1	35	1.3	0.592	0.37	19.5	52	4.9	0.589	0.46	20.0	44	2.1	1.000	0.33	17.1	52	6.8	0.232
AAEL004464-RA	organic cation transporter	0.04	22.2	583	160.5	0.000	0.11	96.9	863	241.1	0.000	0.11	24.6	219	41.1	0.002	0.33	285.4	863	73.5	0.028
AAEL013407-RB	Catalase.	0.30	2651.5	8803	845.9	0.742	0.50	6541.8	13024	689.6	0.729	0.20	2934.1	14789	1992.2	0.015	0.33	4309.0	13024	4029.7	0.016
AAEL002985-RA	mitchondrial carnitine/acylcarnitine carrier protein CACL, putative	0.14	3.3	23	4.1	0.565	0.05	1.8	34	12.5	0.070	0.91	3.6	4	0.0	0.764	0.33	11.3	34	0.2	0.405
AAEL003641-RA	sodium/chloride dependent amino acid transporter	0.64	14.8	23	0.4	0.456	0.59	19.9	34	1.2	1.000	0.36	16.4	45	3.2	0.802	0.33	11.3	34	8.5	0.277
AAEL003721-RA	heterogeneous nuclear ribonucleoprotein, putative	0.18	4.1	23	3.5	0.648	0.20	6.6	34	6.7	0.323	0.30	4.6	15	1.4	0.813	0.33	11.3	34	3.2	0.371
AAEL000525-RA	histone H2A	0.13	2.5	19	3.5	0.522	0.35	9.7	28	3.0	0.605	0.12	2.7	22	3.9	0.290	0.33	9.3	28	7.2	0.383
AAEL012554-RA	maltose phosphorylase	2.88	103.6	36	8.0	0.000	1.14	60.6	53	0.2	0.281	0.84	114.7	137	0.5	0.251	0.33	17.6	53	8.9	0.105
AAEL013987-RA	conserved hypothetical protein	2.97	27911.2	9385	2256.1	0.000	0.53	7247.4	13794	650.6	0.739	1.89	30886.2	16384	1023.1	0.003	0.33	4593.9	13794	0.5	0.061
AAEL012360-RA	hypothetical protein	0.35	246.7	715	57.7	0.974	0.41	429.1	1050	85.9	0.371	0.28	273.0	970	95.1	0.129	0.33	350.0	1050	219.2	0.028
AAEL009121-RA	cytochrome P450	0.24	48.5	201	24.4	0.466	0.31	92.9	295	35.9	0.194	0.26	53.7	210	22.7	0.162	0.33	98.4	295	50.2	0.053
AAEL009627-RA	hypothetical protein	0.18	254.1	1432	221.9	0.056	0.41	864.8	2099	169.1	0.371	0.14	281.2	1955	324.5	0.001	0.33	701.0	2099	606.5	0.015
AAEL001976-RA	cAMP-dependent protein kinase catalytic subunit	0.54	14.0	26	0.9	0.740	0.49	18.6	38	2.1	0.851	0.37	15.5	42	2.9	0.926	0.33	12.7	38	7.9	0.461
AAEL004533-RA	GPCR Metabotropic glutamate Family	0.25	3.3	13	1.5	0.957	0.28	5.3	19	2.7	0.569	0.30	3.6	12	1.1	0.859	0.33	6.4	19	2.6	0.467
AAEL011840-RA	conserved hypothetical protein	0.70	9.0	13	0.2	0.556	0.30	5.8	19	2.4	0.578	0.77	10.0	13	0.1	0.710	0.33	6.4	19	1.0	0.432
AAEL011638-RA	cyclic-nucleotide-gated cation channel	0.16	53.5	325	52.9	0.092	0.12	57.1	475	128.3	0.001	0.46	59.2	129	6.1	0.974	0.33	159.1	475	19.9	0.044
AAEL013204-RA	hypothetical protein	0.33	20.6	63	5.5	1.000	0.62	56.6	92	2.6	1.000	0.18	22.8	128	18.7	0.557	0.34	30.8	92	36.6	0.473
AAEL000288-RA	conserved hypothetical protein	0.20	106.9	539	77.1	0.161	0.26	206.6	787	118.7	0.054	0.25	118.3	467	51.0	0.095	0.34	263.8	787	112.3	0.026
AAEL015231-RA	hypothetical protein	0.53	19.7	37	1.3	0.725	0.53	28.8	54	2.5	0.891	0.34	21.8	65	5.1	0.859	0.34	18.1	54	13.0	0.453
AAEL008778-RA	conserved hypothetical protein	0.79	18.9	24	0.1	0.394	0.52	18.1	35	1.7	0.891	0.51	20.9	41	1.5	0.924	0.34	11.7	35	5.6	0.351
AAEL011424-RA	histone H3	1.03	24.7	24	0.0	0.543	0.68	23.9	35	0.7	1.000	0.51	27.3	54	2.0	0.951	0.34	11.7	35	7.5	0.539
AAEL006317-RA	short-chain dehydrogenase	1.98	402.2	203	15.7	0.000	0.81	240.6	296	1.7	0.491	0.82	445.0	544	2.3	0.152	0.34	99.4	296	37.2	0.027
AAEL002194-RA	uricase	0.27	481.1	1768	190.3	0.835	0.38	968.3	2576	242.9	0.546	0.24	532.4	2189	248.6	0.330	0.34	865.4	2576	538.6	0.257
AAEL004384-RA	hypothetical protein	1.89	541.1	287	18.7	0.028	1.13	473.3	418	1.0	0.543	0.56	598.8	1070	30.8	0.881	0.34	140.5	418	132.3	0.252
AAEL000419-RA	conserved hypothetical protein	0.20	186.7	925	130.5	0.144	0.15	203.0	1347	319.8	0.001	0.45	206.6	459	22.5	0.872	0.34	452.8	1347	72.0	0.020
AAEL010185-RA	A-kinase anchoring protein AKAP120, putative	0.52	11.5	22	0.8	0.687	0.30	9.7	32	4.1	0.481	0.58	12.7	22	0.6	0.894	0.34	10.8	32	2.6	0.327
AAEL013576-RA	hyaluronidase	0.37	4.1	11	0.8	1.000	0.28	4.4	16	2.3	0.586	0.46	4.6	10	0.5	1.000	0.34	5.4	16	1.6	0.491
AAEL014435-RA	juvenile hormone-inducible protein, putative	0.22	2.5	11	1.4	0.927	0.44	7.1	16	1.1	0.811	0.17	2.7	16	2.4	0.602	0.34	5.4	16	4.7	0.490
AAEL005903-RA	UDP-glucuronosyltransferase, putative	0.28	254.1	907	94.6	0.608	0.20	258.8	1316	259.0	0.005	0.48	281.2	585	24.9	1.000	0.34	444.0	1316	85.9	0.020
AAEL006317-RB	short-chain dehydrogenase	1.74	507.4	291	14.0	0.001	0.76	322.5	422	4.1	0.706	0.77	561.5	729	5.0	0.348	0.34	142.4	422	55.9	0.092
AAEL002527-RA	conserved hypothetical protein	0.78	2851.3	3668	24.5	0.011	0.62	3311.0	5316	146.1	0.887	0.42	3155.2	7485	415.2	0.699	0.34	1795.5	5316	1248.2	0.013
AAEL003859-RA	leucine-rich transmembrane protein	0.71	115.1	163	2.0	0.071	0.87	204.8	236	0.7	0.410	0.28	127.4	463	46.5	0.184	0.34	79.8	236	106.1	0.043
AAEL006962-RB	hypothetical protein	0.62	820.8	1332	29.4	0.111	0.28	534.8	1924	272.5	0.079	0.75	908.3	1209	9.8	0.239	0.34	652.0	1924	97.0	0.034
AAEL002981-RA	conserved hypothetical protein	0.24	17.3	72	8.8	0.830	0.32	33.6	104	12.2	0.614	0.25	19.1	76	8.4	0.684	0.34	35.2	104	18.4	0.426
AAEL009831-RA	pyrroline-5-carboxylate reductase	0.55	9.9	18	0.6	0.597	1.57	40.7	26	1.0	0.286	0.12	10.9	92	16.8	0.076	0.34	8.8	26	30.4	0.274
AAEL011796-RA	odorant receptor	0.46	4.1	9	0.5	0.927	0.27	3.5	13	1.9	0.593	0.57	4.6	8	0.2	1.000	0.34	4.4	13	1.0	0.516
AAEL013025-RA	conserved hypothetical protein	0.27	49.3	181	19.4	0.936	0.72	188.4	261	3.6	1.000	0.13	54.6	426	75.1	0.475	0.34	88.6	261	137.4	0.512
AAEL005967-RA	conserved hypothetical protein	0.27	9.0	34	3.7	0.851	0.23	11.5	49	8.3	0.319	0.39	10.0	26	1.7	0.932	0.34	16.6	49	4.7	0.297
AAEL003919-RA	cationic amino acid transporter	0.48	274.7	572	25.7	0.352	0.47	390.1	824	50.1	0.573	0.34	304.0	882	67.4	0.323	0.34	280.0	824	173.6	0.027
AAEL003527-RA	conserved hypothetical protein	0.17	22.2	134	21.7	0.182	0.20	38.0	193	37.9	0.052	0.29	24.6	86	8.3	0.373	0.34	65.6	193	19.3	0.099
AAEL007156-RA	conserved hypothetical protein	0.37	39.5	107	7.8	0.883	0.30	46.0	154	20.0	0.221	0.42	43.7	104	5.8	0.820	0.34	52.4	154	17.4	0.101
AAEL004091-RA	pickpocket	0.33	18.9	57	4.8	1.000	0.36	29.6	82	8.2	0.476	0.31	20.9	67	5.8	0.560	0.34	27.9	82	14.1	0.179
AAEL002519-RA	serine collagenase 1 precursor, putative	1.04	124.2	119	0.0	0.018	0.55	93.8	171	7.2	0.867	0.65	137.4	212	3.7	0.525	0.34	58.2	171	21.5	0.084
AAEL003965-RA	calpain 4, 6, 7, invertebrate	0.30	133.2	445	43.1	0.762	0.22	138.9	639	115.6	0.020	0.47	147.4	314	14.1	0.994	0.34	217.8	639	47.2	0.032
AAEL002950-RA	conserved hypothetical protein	0.36	127.5	359	27.8	0.912	0.18	92.0	515	109.0	0.007	0.68	141.1	208	2.9	0.349	0.34	175.7	515	19.8	0.038
AAEL001519-RA	hypothetical protein	0.76	40.3	53	0.4	0.154	0.68	51.3	76	1.5	0.864	0.38	44.6	116	7.5	0.730	0.34	25.9	76	21.0	0.138
AAEL007770-RA	voltage and ligand gated potassium channel	0.30	9.0	30	2.9	0.968	0.53	23.0	43	1.9	0.918	0.19	10.0	52	7.2	0.340	0.34	14.7	43	14.4	0.282
AAEL000584-RA	sex-determining region y protein, sry	0.39	26.3	67	4.4	0.904	0.52	49.5	96	4.7	0.870	0.26	29.1	112	11.9	0.738	0.34	32.8	96	26.5	0.478
AAEL003597-RA	leucine-rich transmembrane protein	0.24	23.0	95	11.5	0.609	0.36	48.7	136	13.9	0.448	0.23	25.5	110	13.1	0.285	0.34	46.5	136	27.8	0.145
AAEL010738-RA	sodium bicarbonate cotransporter	0.29	183.4	630	63.0	0.690	0.38	338.0	900	85.0	0.265	0.27	202.9	764	79.6	0.097	0.34	308.4	900	178.8	0.025
AAEL003612-RA	peroxinectin	0.45	18.9	42	2.2	0.822	0.29	17.3	60	8.2	0.575	0.54	20.9	39	1.3	0.907	0.34	20.6	60	5.1	0.462
AAEL011013-RA	single-minded	0.32	9.0	28	2.5	1.000	0.48	19.0	40	2.4	0.820	0.23	10.0	43	5.1	0.495	0.34	13.7	40	10.8	0.302
AAEL010049-RA	hypothetical protein	0.76	10.7	14	0.1	0.457	0.53	10.6	20	0.9	0.896	0.49	11.8	24	1.0	1.000	0.34	6.9	20	3.4	0.395
AAEL001807-RA	cytochrome P450	1.06	7.4	7	0.0	0.627	3.10	31.0	10	3.2	0.633	0.12	8.2	70	12.9	0.550	0.34	3.4	10	23.2	0.598
AAEL002537-RA	conserved hypothetical protein	0.94	6.6	7	0.0	0.507	0.75	7.5	10	0.1	0.976	0.43	7.3	17	0.9	1.000	0.34	3.4	10	2.8	0.521
AAEL003182-RA	serine protease inhibitor (serpin) homologue - unlikely to be inhibitory.	0.35	2.5	7	0.5	1.000	0.62	6.2	10	0.3	1.000	0.20	2.7	14	1.9	0.606	0.34	3.4	10	3.8	0.540
AAEL006517-RA	conserved hypothetical protein	0.47	3.3	7	0.3	0.937	0.35	3.5	10	1.0	0.739	0.46	3.6	8	0.4	1.000	0.34	3.4	10	1.2	0.563
AAEL009263-RB	conserved hypothetical protein	2.23	15.6	7	0.8	0.416	0.75	7.5	10	0.1	1.000	1.02	17.3	17	0.0	0.740	0.34	3.4	10	0.7	0.604
AAEL009559-RA	apolipoprotein D, putative	0.94	6.6	7	0.0	0.564	0.13	1.3	10	2.6	0.385	2.43	7.3	3	0.4	0.395	0.34	3.4	10	0.0	0.545
AAEL010918-RA	conserved hypothetical protein	0.35	2.5	7	0.5	1.000	0.22	2.2	10	1.8	0.587	0.55	2.7	5	0.2	1.000	0.34	3.4	10	0.6	0.578
AAEL014979-RA	hypothetical protein	0.47	3.3	7	0.3	0.939	0.44	4.4	10	0.7	0.804	0.36	3.6	10	0.7	0.936	0.34	3.4	10	1.9	0.544
AAEL002629-RA	serine protease	0.44	2023.1	4631	253.5	0.655	0.31	2079.9	6609	805.6	0.323	0.48	2238.8	4702	204.3	1.000	0.34	2266.8	6609	697.1	0.174
AAEL003978-RA	hypothetical protein	0.17	18.1	106	16.9	0.238	0.26	39.4	151	22.9	0.160	0.22	20.0	89	10.8	0.179	0.34	51.9	151	22.8	0.120
AAEL003406-RA	conserved hypothetical protein	0.37	12.3	33	2.4	0.959	0.25	11.9	47	7.3	0.330	0.51	13.7	27	1.0	0.999	0.34	16.2	47	3.8	0.287
AAEL011803-RA	prohibitin, putative	0.20	226.2	1121	158.2	0.138	0.17	275.6	1593	345.1	0.002	0.40	250.3	623	37.6	0.631	0.34	548.7	1593	108.4	0.022
AAEL003772-RA	hypothetical protein	0.87	16.4	19	0.0	0.271	0.74	19.9	27	0.3	0.881	0.40	18.2	45	2.7	0.870	0.34	9.3	27	7.8	0.309
AAEL011364-RA	conserved hypothetical protein	0.27	16.4	62	6.9	0.745	0.40	35.4	88	7.4	0.575	0.23	18.2	80	9.6	0.279	0.34	30.3	88	20.4	0.175
AAEL000048-RA	AaGr4	0.62	7.4	12	0.3	0.653	0.36	6.2	17	1.7	0.654	0.59	8.2	14	0.4	0.961	0.35	5.9	17	1.6	0.447
AAEL007745-RA	hypothetical protein	0.34	4.1	12	1.0	1.000	0.62	10.6	17	0.5	1.000	0.19	4.6	24	3.3	0.522	0.35	5.9	17	6.7	0.453
AAEL011648-RA	cyclin d	1.03	12.3	12	0.0	0.514	0.96	16.4	17	0.0	0.893	0.37	13.7	37	2.6	0.940	0.35	5.9	17	6.9	0.538
AAEL012498-RA	conserved hypothetical protein	0.21	2.5	12	1.7	0.869	0.18	3.1	17	3.5	0.446	0.39	2.7	7	0.4	1.000	0.35	5.9	17	1.2	0.515
AAEL016979-RA		0.41	4.9	12	0.7	0.949	0.73	12.4	17	0.2	0.942	0.20	5.5	28	3.8	0.551	0.35	5.9	17	7.7	0.450
AAEL002203-RA	conserved hypothetical protein	0.30	10.7	36	3.5	1.000	1.68	85.8	51	2.6	0.822	0.06	11.8	194	45.0	0.401	0.35	17.6	51	74.9	0.577
AAEL014199-RA	dihydropyrimidine dehydrogenase	2.80	8908.4	3186	661.3	0.022	1.54	6961.6	4513	154.3	0.449	0.63	9858.0	15738	311.0	0.812	0.35	1559.5	4513	1679.9	0.327
AAEL012777-RA	serine protease snake, putative	0.60	91.3	152	3.7	0.444	0.70	150.8	215	3.5	0.927	0.30	101.0	341	31.6	0.467	0.35	74.4	215	74.6	0.266
AAEL012749-RA	conserved hypothetical protein	0.51	14.8	29	1.1	0.669	0.27	11.1	41	6.0	0.413	0.66	16.4	25	0.4	0.741	0.35	14.2	41	2.5	0.334
AAEL005175-RA	lipin	0.33	848.7	2583	222.6	0.935	0.23	821.0	3647	639.6	0.011	0.51	939.2	1856	70.0	0.815	0.35	1264.4	3647	258.0	0.018
AAEL008092-RA	hypothetical protein	0.44	56.7	129	7.0	0.616	0.23	41.6	182	31.5	0.072	0.67	62.8	94	1.4	0.531	0.35	63.1	182	9.1	0.091
AAEL002964-RA	brain chitinase and chia	1.48	3039.6	2047	46.2	0.044	0.57	1657.0	2886	105.1	0.888	0.90	3363.6	3746	4.7	0.413	0.35	1002.0	2886	209.8	0.248
AAEL000567-RA	Facilitated trehalose transporter Tret1	0.29	8863.2	30982	3158.9	0.685	0.22	9687.4	43677	7763.3	0.031	0.45	9807.9	21900	1082.2	0.785	0.35	15165.5	43677	3451.0	0.053
AAEL003085-RA	conserved hypothetical protein	0.37	8.2	22	1.6	0.965	0.34	10.6	31	3.4	0.596	0.38	9.1	24	1.6	0.922	0.35	10.8	31	4.4	0.371
AAEL006683-RA	conserved hypothetical protein	0.19	4.1	22	3.3	0.732	0.51	15.9	31	1.6	0.890	0.13	4.6	36	6.4	0.342	0.35	10.8	31	11.7	0.426
AAEL000400-RA	hypothetical protein	0.26	27.1	106	12.1	0.637	0.23	34.5	149	25.5	0.118	0.39	30.0	78	5.1	0.769	0.35	51.9	149	14.1	0.128
AAEL004388-RA	heme peroxidase	1.01	299.4	296	0.0	0.552	0.82	341.0	416	2.3	0.988	0.43	331.3	771	41.3	0.997	0.35	144.9	416	126.3	0.549
AAEL003018-RA	conserved hypothetical protein	0.19	22.2	116	17.0	0.316	0.23	36.7	163	28.6	0.095	0.30	24.6	83	7.7	0.391	0.35	56.8	163	18.2	0.121
AAEL004649-RA	hypothetical protein	0.46	23.9	52	2.6	0.664	0.27	19.9	73	10.6	0.290	0.59	26.4	45	1.1	0.752	0.35	25.5	73	5.2	0.210
AAEL002880-RA	conserved hypothetical protein	0.40	1274.7	3160	200.1	0.726	0.33	1467.3	4433	505.2	0.344	0.43	1410.6	3317	181.0	0.767	0.35	1546.8	4433	548.7	0.168
AAEL003550-RA	aquaporin	0.36	115.1	316	23.6	0.865	0.37	161.9	443	43.7	0.291	0.35	127.4	366	27.6	0.468	0.35	154.7	443	71.5	0.043
AAEL004821-RA	potassium-dependent sodium-calcium exchanger, putative	0.41	20.6	50	3.1	0.889	0.62	43.3	70	2.0	1.000	0.23	22.8	98	11.6	0.690	0.35	24.5	70	24.7	0.497
AAEL000103-RA	conserved hypothetical protein	0.23	5.8	25	3.2	0.782	0.35	12.4	35	3.6	0.594	0.23	6.4	28	3.4	0.509	0.35	12.2	35	7.1	0.357
AAEL006123-RA	trypsin, putative	0.62	12.3	20	0.4	0.715	0.76	21.2	28	0.3	0.977	0.28	13.7	48	4.7	0.814	0.35	9.8	28	10.8	0.522
AAEL009124-RA	cytochrome P450	0.82	16.4	20	0.1	0.285	1.00	27.9	28	0.0	0.590	0.29	18.2	63	6.0	0.562	0.35	9.8	28	14.0	0.298
AAEL012868-RA	cmp-n-acetylneuraminic acid synthase	0.33	4.9	15	1.3	1.000	0.21	4.4	21	3.9	0.418	0.55	5.5	10	0.3	1.000	0.35	7.3	21	1.3	0.464
AAEL013277-RA	voltage-gated sodium channel	0.66	6.6	10	0.2	0.658	0.60	8.4	14	0.4	1.000	0.38	7.3	19	1.2	0.981	0.35	4.9	14	3.4	0.485
AAEL014202-RA	WD-repeat protein	0.49	4.9	10	0.4	0.860	0.38	5.3	14	1.3	0.722	0.46	5.5	12	0.6	1.000	0.35	4.9	14	1.9	0.503
AAEL006493-RA	hypothetical protein	1.32	6.6	5	0.1	0.723	8.15	57.1	7	12.1	0.730	0.06	7.3	129	30.5	0.573	0.35	2.4	7	50.5	0.656
AAEL006583-RA	multicopper oxidase	13.32	66.6	5	14.6	0.381	0.76	5.3	7	0.1	1.000	6.14	73.7	12	11.1	0.557	0.35	2.4	7	4.3	0.660
AAEL006828-RA	otopetrin	0.49	2.5	5	0.2	0.961	0.25	1.8	7	1.1	0.663	0.68	2.7	4	0.1	0.991	0.35	2.4	7	0.4	0.622
AAEL009155-RA	conserved hypothetical protein	2.30	11.5	5	0.6	0.473	4.55	31.8	7	4.8	0.661	0.18	12.7	72	10.5	0.746	0.35	2.4	7	20.6	0.640
AAEL009270-RA	hypothetical protein	0.49	2.5	5	0.2	0.960	0.25	1.8	7	1.1	0.642	0.68	2.7	4	0.1	1.000	0.35	2.4	7	0.4	0.617
AAEL010859-RA	conserved hypothetical protein	0.66	3.3	5	0.1	0.809	0.44	3.1	7	0.5	0.823	0.52	3.6	7	0.2	1.000	0.35	2.4	7	0.9	0.605
AAEL013056-RA	conserved hypothetical protein	0.82	4.1	5	0.0	0.658	0.88	6.2	7	0.0	0.966	0.33	4.6	14	1.2	0.867	0.35	2.4	7	2.9	0.581
AAEL017464-RA		0.82	4.1	5	0.0	0.707	0.38	2.7	7	0.7	0.783	0.76	4.6	6	0.0	0.876	0.35	2.4	7	0.5	0.605
AAEL007607-RA	conserved hypothetical protein	0.15	23.9	155	26.3	0.136	0.13	27.9	217	56.6	0.007	0.42	26.4	63	3.5	0.842	0.35	75.9	217	10.6	0.106
AAEL008843-RA	conserved hypothetical protein	0.47	37.0	78	3.6	0.804	0.56	60.6	109	4.4	0.902	0.30	41.0	137	12.5	0.818	0.35	38.2	109	29.8	0.500
AAEL002668-RA	AMP dependent ligase	0.30	124.2	411	39.3	0.793	0.31	179.1	573	70.4	0.138	0.34	137.4	405	31.6	0.375	0.35	201.2	573	80.6	0.039
AAEL012977-RA	conserved hypothetical protein	0.39	9.0	23	1.5	0.929	0.29	9.3	32	4.3	0.454	0.48	10.0	21	0.9	1.000	0.35	11.3	32	3.1	0.360
AAEL003597-RB	leucine-rich transmembrane protein	0.27	22.2	82	8.9	0.726	0.55	63.3	114	4.6	0.950	0.17	24.6	143	21.3	0.094	0.35	40.1	114	41.5	0.142
AAEL008236-RA	sidestep protein	0.08	4.9	59	13.3	0.105	0.15	11.9	82	19.9	0.082	0.20	5.5	27	3.6	0.369	0.35	28.9	82	7.3	0.254
AAEL006250-RA	insulin receptor tyrosine kinase substrate	0.35	25.5	72	5.6	0.986	0.23	23.0	100	17.2	0.155	0.54	28.2	52	1.6	0.849	0.35	35.2	100	6.7	0.175
AAEL008913-RA	amino acid transporter	0.47	63.3	134	6.2	0.474	0.44	81.8	186	13.2	0.564	0.38	70.1	185	12.3	0.637	0.35	65.6	186	33.8	0.084
AAEL008878-RA	diacylglycerol o-acyltransferase	0.74	86.4	116	1.0	0.291	0.74	119.9	161	1.9	0.803	0.35	95.6	271	20.1	0.756	0.35	56.8	161	52.4	0.274
AAEL008024-RA	hypothetical protein	0.55	118.4	214	6.7	0.238	0.46	138.0	297	18.8	0.638	0.42	131.1	312	17.4	0.841	0.35	104.8	297	52.2	0.056
AAEL007582-RA	granzyme A precursor, putative	0.12	7.4	62	12.0	0.195	0.13	11.1	86	22.4	0.051	0.33	8.2	25	2.0	0.697	0.35	30.3	86	5.1	0.241
AAEL006352-RA	conserved hypothetical protein	0.37	11.5	31	2.2	0.954	0.28	11.9	43	6.1	0.403	0.47	12.7	27	1.2	1.000	0.35	15.2	43	4.0	0.319
AAEL005003-RA	serine/threonine-protein kinase, putative	0.12	41.1	357	70.5	0.010	0.26	127.4	495	76.2	0.063	0.16	45.5	288	45.3	0.007	0.35	174.7	495	86.3	0.050
AAEL004616-RA	actin	0.88	315.8	360	0.7	0.011	1.37	685.2	499	8.7	0.055	0.23	349.5	1549	188.1	0.052	0.35	176.2	499	396.6	0.039
AAEL017484-RA	C-Type lectin (CTL) - galactose binding.	2.09	357.8	171	15.9	0.000	0.89	211.0	237	0.5	0.368	0.83	395.9	477	1.7	0.142	0.35	83.7	237	31.7	0.041
AAEL009980-RA	hypothetical protein	0.16	37.8	234	38.5	0.111	0.12	38.5	324	88.0	0.002	0.48	41.9	87	3.7	1.000	0.35	114.5	324	12.8	0.078
AAEL002786-RA	hypothetical protein	0.44	5.8	13	0.7	0.877	0.44	8.0	18	1.3	0.779	0.35	6.4	18	1.3	0.864	0.35	6.4	18	3.5	0.460
AAEL010478-RA	sugar transporter	1.77	23.0	13	0.7	0.567	5.14	92.5	18	15.2	0.706	0.12	25.5	209	37.8	0.675	0.35	6.4	18	68.5	0.625
AAEL011598-RA	hypothetical protein	0.25	3.3	13	1.5	0.927	0.44	8.0	18	1.3	0.772	0.20	3.6	18	2.4	0.534	0.35	6.4	18	4.9	0.463
AAEL013515-RA	pupal cuticle protein, putative	0.35	2394.1	6939	559.8	0.952	0.14	1308.5	9598	2420.3	0.000	0.90	2649.2	2958	3.9	0.058	0.35	3396.6	9598	166.6	0.018
AAEL011838-RA	conserved hypothetical protein	0.99	33.7	34	0.0	0.117	0.40	18.6	47	4.1	0.566	0.89	37.3	42	0.1	0.378	0.35	16.6	47	2.4	0.233
AAEL002595-RA	serine protease	0.42	5362.2	12864	768.8	0.568	0.34	6127.8	17770	1911.2	0.197	0.43	5933.7	13853	746.1	0.728	0.35	6296.9	17770	2276.6	0.039
AAEL014972-RA	hypothetical protein	0.24	432.6	1840	228.5	0.275	0.20	511.8	2541	490.4	0.004	0.41	478.7	1157	66.4	0.583	0.35	900.7	2541	196.2	0.022
AAEL010687-RA	conserved hypothetical protein	0.37	21.4	58	4.2	0.923	0.35	28.3	80	8.3	0.451	0.37	23.7	64	4.4	0.733	0.35	28.4	80	11.9	0.197
AAEL004727-RA	conserved hypothetical protein	0.58	47.7	82	2.2	0.324	0.36	40.7	113	11.4	0.413	0.57	52.8	92	2.5	0.703	0.36	40.1	113	11.0	0.136
AAEL006711-RA	conserved hypothetical protein	1.57	5513.5	3522	104.7	0.007	0.71	3446.8	4852	73.6	0.838	0.78	6101.2	7792	47.0	0.395	0.36	1724.0	4852	579.9	0.157
AAEL002510-RA	serine hydroxymethyltransferase	0.36	6038.2	16887	1294.5	0.838	0.80	18651.5	23256	154.9	0.407	0.16	6681.8	42165	6614.5	0.001	0.36	8266.1	23256	12623.5	0.018
AAEL002194-RB	uricase	0.23	233.6	1019	129.4	0.697	0.38	531.3	1403	130.7	0.573	0.22	258.5	1201	151.8	0.291	0.36	498.8	1403	314.8	0.323
AAEL001433-RA	fgf receptor activating protein	0.28	9.0	32	3.3	0.903	0.27	11.9	44	6.4	0.398	0.37	10.0	27	1.9	0.864	0.36	15.7	44	5.0	0.328
AAEL003956-RA	amino acid transporter	0.51	4.1	8	0.3	0.838	1.17	12.8	11	0.0	0.722	0.16	4.6	29	4.6	0.491	0.36	3.9	11	8.7	0.519
AAEL006219-RA	heparan sulphate 2-o-sulfotransferase	0.41	3.3	8	0.5	0.996	0.20	2.2	11	2.1	0.525	0.73	3.6	5	0.0	0.932	0.36	3.9	11	0.4	0.571
AAEL006393-RA	conserved hypothetical protein	1.34	10.7	8	0.1	0.271	0.76	8.4	11	0.1	0.946	0.62	11.8	19	0.4	0.835	0.36	3.9	11	2.0	0.491
AAEL008798-RA	conserved hypothetical protein	0.31	2.5	8	0.7	1.000	0.20	2.2	11	2.1	0.535	0.55	2.7	5	0.2	1.000	0.36	3.9	11	0.6	0.579
AAEL014036-RA	hypothetical protein	0.31	2.5	8	0.7	1.000	0.44	4.9	11	0.8	0.813	0.25	2.7	11	1.2	0.794	0.36	3.9	11	2.7	0.560
AAEL014888-RA	conserved hypothetical protein	0.41	3.3	8	0.5	1.000	0.72	8.0	11	0.2	1.000	0.20	3.6	18	2.4	0.618	0.36	3.9	11	4.9	0.532
AAEL015662-RA	conserved hypothetical protein	0.51	4.1	8	0.3	0.874	0.44	4.9	11	0.8	0.827	0.41	4.6	11	0.6	1.000	0.36	3.9	11	1.9	0.551
AAEL001639-RA	conserved hypothetical protein	0.24	25.5	107	13.1	0.546	0.33	48.2	147	17.0	0.318	0.26	28.2	109	11.7	0.297	0.36	52.4	147	25.9	0.131
AAEL012499-RA	histone H2A	0.94	78.1	83	0.0	0.481	0.74	84.5	114	1.4	0.976	0.45	86.5	191	9.2	1.000	0.36	40.6	114	29.8	0.506
AAEL008879-RA	Kynurenine 3-monooxygenase (EC 1.14.13.9)(Kynurenine 3-hydroxylase)	0.29	17.3	59	5.9	0.959	0.83	67.2	81	0.4	0.880	0.13	19.1	152	27.1	0.355	0.36	28.9	81	49.3	0.469
AAEL012352-RA	conserved hypothetical protein	0.20	11.5	59	8.5	0.483	0.33	26.5	81	9.4	0.437	0.21	12.7	60	7.7	0.326	0.36	28.9	81	15.8	0.226
AAEL009227-RA	kinesin heavy chain	0.82	35.4	43	0.2	0.458	0.68	40.3	59	1.1	0.975	0.43	39.1	91	4.9	1.000	0.36	21.0	59	14.9	0.456
AAEL007399-RA	conserved hypothetical protein	0.20	51.8	261	37.3	0.238	0.24	86.7	358	58.6	0.066	0.29	57.3	196	18.4	0.319	0.36	127.8	358	43.2	0.068
AAEL007575-RA	conserved hypothetical protein	0.26	9.0	35	4.0	0.817	0.15	7.1	48	11.6	0.144	0.63	10.0	16	0.3	0.822	0.36	17.1	48	1.7	0.333
AAEL012532-RB	tetraspanin 29fb	0.83	80.6	97	0.4	0.357	0.51	67.2	133	6.9	0.855	0.59	89.2	152	3.8	0.776	0.36	47.5	133	17.7	0.391
AAEL014332-RA	hypothetical protein	0.30	8.2	27	2.6	0.986	0.14	5.3	37	9.1	0.170	0.76	9.1	12	0.1	0.726	0.36	13.2	37	0.9	0.374
AAEL009395-RA	DNA-binding protein smubp-2	0.29	16.4	57	5.8	0.959	0.54	42.0	78	3.4	0.899	0.19	18.2	95	13.1	0.573	0.36	27.9	78	26.3	0.484
AAEL010139-RA	serine protease, putative	0.57	3316.0	5861	172.0	0.122	0.10	797.1	8011	2366.5	0.000	2.04	3669.4	1802	147.1	0.000	0.36	2868.9	8011	2.3	0.020
AAEL003299-RA	hypothetical protein	0.19	535.4	2841	421.9	0.078	0.05	192.4	3883	1449.7	0.000	1.36	592.5	435	5.5	0.003	0.36	1390.7	3883	5.4	0.023
AAEL013525-RA	Timp-3, putative	29.42	10854.2	369	2831.8	0.000	4.17	2099.8	504	292.8	0.000	2.53	12011.2	4747	735.1	0.000	0.36	180.6	504	75.4	0.050
AAEL011085-RA	conserved hypothetical protein	0.69	64.1	93	1.3	0.656	0.75	94.7	127	1.5	0.995	0.33	71.0	214	17.2	0.882	0.36	45.5	127	43.3	0.535
AAEL009046-RA	hypothetical protein	0.67	7.4	11	0.2	0.620	0.71	10.6	15	0.2	0.961	0.34	8.2	24	1.9	0.891	0.36	5.4	15	4.8	0.473
AAEL009277-RA	hypothetical protein	1.50	16.4	11	0.3	0.172	0.27	4.0	15	2.2	0.491	2.02	18.2	9	0.7	0.199	0.36	5.4	15	0.0	0.454
AAEL017100-RA		0.52	5.8	11	0.4	0.789	0.53	8.0	15	0.7	0.901	0.35	6.4	18	1.3	0.892	0.36	5.4	15	3.5	0.488
AAEL005459-RA	hypothetical protein	0.11	4.1	36	7.1	0.313	0.61	30.1	49	1.4	1.000	0.07	4.6	68	15.4	0.054	0.36	17.6	49	25.8	0.339
AAEL001474-RA	conserved hypothetical protein	0.56	91.3	164	5.1	0.256	0.31	69.4	223	27.6	0.192	0.64	101.0	157	2.8	0.502	0.36	80.3	223	16.1	0.082
AAEL010786-RA	conserved hypothetical protein	0.27	17.3	64	7.0	0.928	0.58	50.9	87	3.0	1.000	0.17	19.1	115	17.5	0.543	0.36	31.3	87	33.8	0.511
AAEL012225-RA	conserved hypothetical protein	0.29	4.1	14	1.4	1.000	0.19	3.5	19	3.9	0.387	0.57	4.6	8	0.2	1.000	0.36	6.9	19	1.0	0.496
AAEL011444-RA	pupal cuticle protein, putative	0.14	5.8	42	7.6	0.364	0.10	5.8	57	16.7	0.066	0.49	6.4	13	0.5	1.000	0.36	20.6	57	1.9	0.333
AAEL002902-RA	conserved hypothetical protein	0.44	39.5	90	4.9	0.650	0.44	54.0	122	8.6	0.592	0.36	43.7	122	8.8	0.558	0.36	44.1	122	23.3	0.131
AAEL005237-RA	conserved hypothetical protein	1.03	162.8	158	0.0	0.008	0.45	96.0	214	14.6	0.529	0.83	180.2	217	0.8	0.197	0.36	77.3	214	14.4	0.067
AAEL008387-RA	atrial natriuretic peptide receptor	0.30	30.4	102	9.9	0.861	0.46	63.7	138	8.9	0.660	0.23	33.7	144	17.0	0.177	0.36	49.9	138	36.2	0.129
AAEL007500-RA	conserved hypothetical protein	0.23	333.9	1471	188.5	0.238	0.20	405.6	1990	380.3	0.006	0.40	369.5	917	55.1	0.627	0.36	720.0	1990	159.2	0.028
AAEL005426-RA	annexin x	1.30	1195.8	920	8.6	0.000	0.60	749.8	1244	38.5	0.979	0.78	1323.3	1695	10.5	0.146	0.36	450.3	1244	126.8	0.026
AAEL011189-RA	conserved hypothetical protein	0.53	28.8	54	1.9	0.499	0.25	18.6	73	11.4	0.237	0.76	31.9	42	0.3	0.472	0.36	26.4	73	3.3	0.220
AAEL004227-RA	myosin vi	0.31	281.3	900	82.7	0.895	0.50	608.2	1216	65.1	0.806	0.23	311.2	1375	166.5	0.191	0.36	440.5	1216	351.4	0.137
AAEL004923-RA	nicotinic acetylcholine receptor, putative	0.56	492.6	881	26.8	0.299	0.51	607.8	1190	60.4	0.747	0.40	545.1	1374	84.7	0.639	0.36	431.2	1190	241.7	0.111
AAEL012532-RA	tetraspanin 29fb	1.11	85.5	77	0.1	0.282	0.44	46.0	104	7.3	0.767	0.91	94.6	104	0.1	0.534	0.36	37.7	104	5.6	0.440
AAEL010205-RC	conserved hypothetical protein	0.40	512.4	1277	81.6	0.620	0.47	817.5	1723	104.4	0.574	0.31	567.0	1848	164.1	0.182	0.36	625.1	1723	395.0	0.027
AAEL005431-RA	Clip-domain serine protease, family B.	0.81	1109.4	1372	6.7	0.047	0.40	729.9	1843	159.3	0.396	0.74	1227.7	1650	14.2	0.332	0.36	671.6	1843	134.6	0.087
AAEL007391-RA	hypothetical protein	0.14	9.0	67	12.2	0.282	0.30	27.4	90	11.4	0.439	0.16	10.0	62	9.6	0.252	0.36	32.8	90	18.4	0.289
AAEL012712-RA	Clip-domain serine protease, family C.	0.45	482.8	1078	56.2	0.403	0.27	384.8	1447	215.2	0.041	0.61	534.2	870	18.5	0.455	0.36	527.7	1447	95.4	0.031
AAEL014222-RA	low-density lipoprotein receptor (ldl)	0.39	284.6	738	50.4	0.910	0.73	725.0	990	12.6	0.999	0.19	314.9	1639	226.1	0.637	0.36	361.2	990	453.1	0.539
AAEL011095-RA	n-acetylgalactosaminyltransferase	0.26	21.4	82	9.2	0.708	0.43	46.9	110	8.3	0.622	0.22	23.7	106	13.0	0.236	0.36	40.1	110	27.3	0.171
AAEL000234-RA	ClassB Scavenger Receptor (CD36 domain).	0.76	3340.7	4372	33.1	0.012	0.56	3309.2	5861	225.0	0.883	0.49	3696.7	7481	298.8	0.959	0.37	2140.1	5861	1066.8	0.023
AAEL012391-RA	conserved hypothetical protein	0.72	33.7	47	0.5	0.239	0.38	23.9	63	5.9	0.512	0.69	37.3	54	0.7	0.572	0.37	23.0	63	5.0	0.220
AAEL006709-RA	hypothetical protein	0.20	9.9	50	7.2	0.503	0.39	26.1	67	6.0	0.558	0.19	10.9	59	8.4	0.192	0.37	24.5	67	16.6	0.249
AAEL014455-RA	hypothetical protein	0.39	56.7	145	9.7	0.791	0.18	34.1	194	41.6	0.023	0.82	62.8	77	0.3	0.300	0.37	71.0	194	5.3	0.113
AAEL003961-RA	short-chain dehydrogenase	0.37	343.8	941	69.9	0.827	0.30	376.0	1258	163.6	0.078	0.45	380.4	850	42.1	0.786	0.37	460.6	1258	134.0	0.033
AAEL012825-RA	bifunctional purine biosynthesis protein	1.11	13924.3	12498	18.3	0.000	2.11	35191.2	16700	1939.6	0.002	0.19	15408.5	79556	10910.7	0.004	0.37	6117.7	16700	21915.8	0.022
AAEL011818-RA	hypothetical protein	0.32	28.0	87	7.7	0.956	0.26	29.6	116	18.0	0.172	0.46	30.9	67	3.1	0.979	0.37	42.6	116	10.2	0.170
AAEL011586-RA	hypothetical protein	0.15	14.0	93	16.0	0.228	0.12	15.5	124	32.8	0.022	0.44	15.5	35	1.8	0.977	0.37	45.5	124	5.6	0.202
AAEL000886-RA	hypothetical protein	0.70	54.3	78	1.0	0.179	0.37	38.9	104	9.9	0.411	0.68	60.1	88	1.2	0.536	0.37	38.2	104	8.3	0.147
AAEL013343-RA	lethal(2)essential for life protein, l2efl	0.55	14.8	27	0.9	0.552	0.91	32.7	36	0.0	0.657	0.22	16.4	74	9.1	0.259	0.37	13.2	36	19.1	0.277
AAEL004104-RA	hypothetical protein	1.17	28.0	24	0.1	0.430	1.01	32.3	32	0.0	0.855	0.42	30.9	73	4.0	0.996	0.37	11.7	32	12.1	0.540
AAEL013801-RA	sulphate transporter	0.23	4.9	21	2.6	0.808	0.84	23.4	28	0.1	0.805	0.10	5.5	53	10.3	0.186	0.37	10.3	28	18.2	0.413
AAEL014448-RA	conserved hypothetical protein	0.94	19.7	21	0.0	0.250	0.32	8.8	28	3.4	0.479	1.09	21.8	20	0.0	0.367	0.37	10.3	28	0.7	0.354
AAEL006561-RA	conserved hypothetical protein	0.32	5.8	18	1.6	1.000	0.39	9.3	24	2.2	0.705	0.30	6.4	21	1.9	0.800	0.37	8.8	24	4.5	0.445
AAEL007025-RA	conserved hypothetical protein	0.64	11.5	18	0.3	0.696	0.87	20.8	24	0.1	0.923	0.27	12.7	47	4.8	0.795	0.37	8.8	24	10.9	0.549
AAEL010848-RA	conserved hypothetical protein	0.34	4.1	12	1.0	1.000	0.75	11.9	16	0.2	0.969	0.17	4.6	27	4.1	0.362	0.37	5.9	16	7.9	0.461
AAEL013621-RA	conserved hypothetical protein	0.48	5.8	12	0.5	0.844	0.80	12.8	16	0.1	0.907	0.22	6.4	29	3.6	0.635	0.37	5.9	16	7.5	0.506
AAEL014616-RA	cytochrome P450	3.15	37.8	12	3.3	0.437	7.93	127.0	16	26.7	0.624	0.15	41.9	287	47.3	0.713	0.37	5.9	16	88.6	0.634
AAEL004366-RA	conserved hypothetical protein	0.18	1.6	9	1.4	0.892	0.33	4.0	12	1.4	0.691	0.20	1.8	9	1.2	0.745	0.37	4.4	12	2.4	0.575
AAEL010346-RA	conserved hypothetical protein	0.64	5.8	9	0.2	0.695	0.52	6.2	12	0.6	0.873	0.46	6.4	14	0.7	1.000	0.37	4.4	12	2.2	0.523
AAEL010471-RA	choline o-acyltransferase	0.64	5.8	9	0.2	0.709	0.37	4.4	12	1.2	0.722	0.64	6.4	10	0.2	0.906	0.37	4.4	12	1.0	0.542
AAEL000224-RA	serine protease	0.27	1.6	6	0.6	1.000	0.44	3.5	8	0.6	0.823	0.23	1.8	8	1.0	0.836	0.37	2.9	8	2.0	0.615
AAEL004909-RA	hypothetical protein	0.41	2.5	6	0.4	1.000	0.72	5.8	8	0.1	1.000	0.21	2.7	13	1.7	0.764	0.37	2.9	8	3.4	0.602
AAEL005545-RA	tetraspanin, putative	1.10	6.6	6	0.0	0.498	0.39	3.1	8	0.7	0.774	1.04	7.3	7	0.0	0.670	0.37	2.9	8	0.3	0.586
AAEL005824-RA	hypothetical protein	0.69	4.1	6	0.1	0.768	0.28	2.2	8	1.1	0.654	0.91	4.6	5	0.0	0.818	0.37	2.9	8	0.3	0.606
AAEL007736-RA	forkhead protein/ forkhead protein domain	0.55	3.3	6	0.2	0.890	0.17	1.3	8	1.8	0.516	1.21	3.6	3	0.0	0.776	0.37	2.9	8	0.1	0.616
AAEL008799-RA	hypothetical protein	0.55	3.3	6	0.2	0.885	0.11	0.9	8	2.3	0.445	1.82	3.6	2	0.1	0.664	0.37	2.9	8	0.0	0.624
AAEL012191-RA	hypothetical protein	0.27	1.6	6	0.6	1.000	0.33	2.7	8	0.9	0.726	0.30	1.8	6	0.5	0.953	0.37	2.9	8	1.3	0.625
AAEL000513-RA	histone H4	0.55	1.6	3	0.1	0.986	0.33	1.3	4	0.5	0.771	0.61	1.8	3	0.1	1.000	0.37	1.5	4	0.3	0.688
AAEL000972-RA	conserved hypothetical protein	0.82	2.5	3	0.0	0.825	0.44	1.8	4	0.3	0.846	0.68	2.7	4	0.1	0.992	0.37	1.5	4	0.4	0.684
AAEL001560-RA	conserved hypothetical protein	0.55	1.6	3	0.1	0.992	0.55	2.2	4	0.2	0.897	0.36	1.8	5	0.4	1.000	0.37	1.5	4	0.9	0.685
AAEL002138-RA	triacylglycerol lipase, putative	0.55	1.6	3	0.1	0.993	0.22	0.9	4	0.7	0.692	0.91	1.8	2	0.0	0.996	0.37	1.5	4	0.1	0.687
AAEL003496-RA	hypothetical protein	1.37	4.1	3	0.0	0.559	0.77	3.1	4	0.0	1.000	0.65	4.6	7	0.1	0.946	0.37	1.5	4	0.7	0.677
AAEL003585-RA	conserved hypothetical protein	1.37	4.1	3	0.0	0.579	0.66	2.7	4	0.1	1.000	0.76	4.6	6	0.0	0.887	0.37	1.5	4	0.5	0.676
AAEL003621-RA	pupal cuticle protein, putative	0.55	1.6	3	0.1	0.993	0.22	0.9	4	0.7	0.692	0.91	1.8	2	0.0	0.996	0.37	1.5	4	0.1	0.687
AAEL004199-RA	allergen, putative	0.55	1.6	3	0.1	0.991	14.71	58.8	4	15.4	0.756	0.01	1.8	133	38.9	0.452	0.37	1.5	4	60.1	0.690
AAEL004339-RA	odorant-binding protein 56a, putative	0.55	1.6	3	0.1	0.993	0.22	0.9	4	0.7	0.692	0.91	1.8	2	0.0	0.996	0.37	1.5	4	0.1	0.687
AAEL005702-RA	conserved hypothetical protein	0.82	2.5	3	0.0	0.866	7.63	30.5	4	6.3	0.697	0.04	2.7	69	17.6	0.484	0.37	1.5	4	28.5	0.688
AAEL005758-RA	conserved hypothetical protein	0.55	1.6	3	0.1	0.986	0.33	1.3	4	0.5	0.771	0.61	1.8	3	0.1	1.000	0.37	1.5	4	0.3	0.688
AAEL006276-RA	maltose phosphorylase	0.55	1.6	3	0.1	0.984	0.88	3.5	4	0.0	1.000	0.23	1.8	8	1.0	0.878	0.37	1.5	4	2.0	0.684
AAEL006375-RA	sphingomyelin phosphodiesterase	1.10	3.3	3	0.0	0.693	0.33	1.3	4	0.5	0.766	1.21	3.6	3	0.0	0.807	0.37	1.5	4	0.1	0.683
AAEL006624-RA	conserved hypothetical protein	1.64	4.9	3	0.1	0.614	12.39	49.5	4	12.3	0.515	0.05	5.5	112	27.4	0.420	0.37	1.5	4	44.9	0.686
AAEL006996-RA	conserved hypothetical protein	0.82	2.5	3	0.0	0.798	0.88	3.5	4	0.0	1.000	0.34	2.7	8	0.6	0.972	0.37	1.5	4	1.6	0.681
AAEL007063-RA	lipase	1.10	3.3	3	0.0	0.680	0.66	2.7	4	0.1	1.000	0.61	3.6	6	0.1	0.986	0.37	1.5	4	0.7	0.682
AAEL007147-RA	conserved hypothetical protein	0.82	2.5	3	0.0	0.834	0.33	1.3	4	0.5	0.774	0.91	2.7	3	0.0	0.925	0.37	1.5	4	0.2	0.684
AAEL007641-RA	conserved hypothetical protein	1.64	4.9	3	0.1	0.489	0.55	2.2	4	0.2	0.934	1.09	5.5	5	0.0	0.748	0.37	1.5	4	0.2	0.676
AAEL007940-RA	AaGr77	0.82	2.5	3	0.0	0.812	0.77	3.1	4	0.0	1.000	0.39	2.7	7	0.4	1.000	0.37	1.5	4	1.2	0.681
AAEL008282-RA	GPCR Neurokinin/Tachykinin Family	1.10	3.3	3	0.0	0.701	0.33	1.3	4	0.5	0.776	1.21	3.6	3	0.0	0.798	0.37	1.5	4	0.1	0.684
AAEL008774-RA	hypothetical protein	0.55	1.6	3	0.1	0.991	0.77	3.1	4	0.0	1.000	0.26	1.8	7	0.7	0.925	0.37	1.5	4	1.7	0.683
AAEL009327-RA	conserved hypothetical protein	0.55	1.6	3	0.1	0.986	0.22	0.9	4	0.7	0.693	0.91	1.8	2	0.0	0.997	0.37	1.5	4	0.1	0.689
AAEL011583-RA	odorant receptor	0.82	2.5	3	0.0	0.820	0.55	2.2	4	0.2	0.906	0.55	2.7	5	0.2	1.000	0.37	1.5	4	0.6	0.681
AAEL011798-RA	allergen, putative	0.55	1.6	3	0.1	0.988	10.17	40.7	4	9.5	0.696	0.02	1.8	92	26.0	0.411	0.37	1.5	4	40.6	0.690
AAEL012892-RA	hypothetical protein	0.55	1.6	3	0.1	0.986	0.33	1.3	4	0.5	0.771	0.61	1.8	3	0.1	1.000	0.37	1.5	4	0.3	0.688
AAEL013701-RA	meiotic recombination protein spo11	0.55	1.6	3	0.1	0.985	0.44	1.8	4	0.3	0.837	0.46	1.8	4	0.2	1.000	0.37	1.5	4	0.6	0.687
AAEL014128-RA	hypothetical protein	1.10	3.3	3	0.0	0.689	0.44	1.8	4	0.3	0.846	0.91	3.6	4	0.0	0.884	0.37	1.5	4	0.2	0.682
AAEL014243-RA	conserved hypothetical protein	0.55	1.6	3	0.1	0.985	0.44	1.8	4	0.3	0.837	0.46	1.8	4	0.2	1.000	0.37	1.5	4	0.6	0.687
AAEL014409-RA	eclosion hormone, putative	1.10	3.3	3	0.0	0.681	0.55	2.2	4	0.2	0.913	0.73	3.6	5	0.0	0.963	0.37	1.5	4	0.4	0.678
AAEL014956-RA	internalin A, putative	0.82	2.5	3	0.0	0.825	0.44	1.8	4	0.3	0.846	0.68	2.7	4	0.1	0.992	0.37	1.5	4	0.4	0.684
AAEL017158-RC	AaGr67f	1.10	3.3	3	0.0	0.704	0.33	1.3	4	0.5	0.776	1.21	3.6	3	0.0	0.800	0.37	1.5	4	0.1	0.684
AAEL017372-RA		0.55	1.6	3	0.1	0.981	1.33	5.3	4	0.1	0.898	0.15	1.8	12	1.9	0.635	0.37	1.5	4	3.7	0.676
AAEL017712-RA		0.55	1.6	3	0.1	0.985	0.33	1.3	4	0.5	0.763	0.61	1.8	3	0.1	1.000	0.37	1.5	4	0.3	0.687
AAEL801299-RA	mitotic protein phosphatase 1 regulator, putative	1.60	3729.7	2329	77.3	0.056	0.67	2078.1	3101	62.9	0.978	0.88	4127.2	4698	8.4	0.471	0.37	1140.0	3101	276.4	0.324
AAEL013228-RA	conserved hypothetical protein	0.37	158.7	427	30.9	0.825	0.33	186.2	568	65.6	0.162	0.42	175.6	421	23.8	0.701	0.37	209.0	568	70.9	0.049
AAEL002036-RA	hypothetical protein	0.23	134.9	582	73.2	0.843	0.63	487.9	774	20.3	1.000	0.14	149.3	1103	189.2	0.467	0.37	284.9	774	349.4	0.528
AAEL007765-RA	serine protease inhibitor (serpin), likely cleavage at K/R. Transcript A.	0.55	180.9	331	10.7	0.202	0.55	243.3	440	18.0	0.880	0.36	200.2	550	38.9	0.480	0.37	162.0	440	103.8	0.050
AAEL013305-RA	bifunctional dihydrofolate reductase-thymidylate synthase	0.05	80.6	1665	436.5	0.000	0.16	357.0	2213	503.0	0.001	0.11	89.2	807	152.6	0.000	0.37	815.0	2213	272.2	0.033
AAEL017551-RA		0.62	1774.0	2871	62.8	0.062	0.56	2148.5	3815	147.6	0.892	0.40	1963.0	4857	290.2	0.589	0.37	1405.3	3815	840.8	0.026
AAEL001381-RA	sphingomyelin synthetase	0.12	83.9	677	129.2	0.010	0.14	123.0	899	226.3	0.000	0.33	92.8	278	22.2	0.344	0.37	331.4	899	56.0	0.048
AAEL007046-RA	mitochondrial brown fat uncoupling protein	0.03	45.2	1432	407.0	0.000	0.17	317.2	1901	422.4	0.055	0.07	50.1	717	160.2	0.003	0.37	701.0	1901	269.9	0.188
AAEL009458-RC	syntaxin 4,	9.67	532.1	55	103.9	0.006	0.53	38.5	73	3.4	0.848	6.77	588.8	87	93.8	0.027	0.37	26.9	73	38.0	0.450
AAEL006323-RA	hypothetical protein	3.59	1954.9	545	197.3	0.000	0.79	568.4	723	5.7	0.592	1.68	2163.3	1285	51.2	0.002	0.37	266.8	723	1.8	0.063
AAEL007584-RA	conserved hypothetical protein	0.80	34.5	43	0.2	0.607	0.57	32.7	57	2.1	0.902	0.52	38.2	74	2.7	0.934	0.37	21.0	57	10.1	0.556
AAEL014518-RA	conserved hypothetical protein	0.10	18.1	176	36.6	0.025	0.18	42.9	233	48.2	0.031	0.21	20.0	97	12.7	0.119	0.37	86.2	233	25.9	0.122
AAEL017455-RA		0.17	1171.9	6883	1096.3	0.033	0.27	2444.4	9108	1341.3	0.038	0.23	1296.9	5526	648.4	0.041	0.37	3369.2	9108	1385.9	0.026
AAEL000446-RA	tight junction protein	0.26	260.7	990	110.3	0.462	0.36	465.8	1310	134.7	0.196	0.27	288.5	1053	106.3	0.097	0.37	484.6	1310	241.9	0.035
AAEL007216-RA	elongase, putative	0.52	260.7	500	18.4	0.244	0.33	220.3	661	74.6	0.167	0.58	288.5	498	12.9	0.600	0.37	244.7	661	59.0	0.045
AAEL008835-RA	hypothetical protein	0.47	13.2	28	1.3	0.830	0.80	29.6	37	0.2	0.937	0.22	14.6	67	8.4	0.664	0.37	13.7	37	17.5	0.529
AAEL004085-RA	hypothetical protein	0.13	79.8	608	112.7	0.013	0.24	188.9	803	135.2	0.029	0.21	88.3	427	55.7	0.030	0.37	297.6	803	114.1	0.049
AAEL000298-RA	sodium/chloride dependent amino acid transporter	0.16	4.1	25	4.1	0.889	6.31	208.3	33	38.9	0.788	0.01	4.6	471	141.0	0.330	0.37	12.2	33	216.4	0.642
AAEL005554-RA	hypothetical protein	0.30	7.4	25	2.5	0.988	0.31	10.2	33	4.1	0.526	0.36	8.2	23	1.7	0.868	0.37	12.2	33	4.4	0.403
AAEL013692-RA	PIWI	0.20	65.8	327	46.2	0.738	0.45	192.9	431	29.6	0.796	0.17	72.8	436	66.2	0.501	0.37	160.1	431	127.9	0.501
AAEL006852-RA	hypothetical protein	0.36	60.9	167	12.4	0.883	0.25	54.0	220	35.6	0.081	0.55	67.3	122	3.7	0.807	0.37	81.7	220	15.3	0.105
AAEL006392-RA	hypothetical protein	0.78	32.1	41	0.3	0.631	1.06	57.5	54	0.0	0.876	0.27	35.5	130	13.2	0.803	0.37	20.1	54	29.9	0.565
AAEL012357-RB	conserved hypothetical protein	0.47	3019.9	6458	307.8	0.703	0.45	3860.8	8501	566.2	0.724	0.38	3341.8	8728	570.4	0.764	0.37	3161.2	8501	1581.8	0.394
AAEL008546-RA	conserved hypothetical protein	0.31	30.4	98	9.1	0.909	0.37	47.8	129	12.5	0.416	0.31	33.7	108	9.4	0.436	0.37	48.0	129	22.8	0.154
AAEL006146-RA	hypothetical protein	0.43	8.2	19	1.1	0.873	0.42	10.6	25	1.9	0.758	0.38	9.1	24	1.6	0.926	0.37	9.3	25	4.4	0.427
AAEL014924-RA	cytochrome P450	0.26	4.9	19	2.1	0.918	0.25	6.2	25	4.0	0.470	0.39	5.5	14	0.9	0.986	0.37	9.3	25	2.5	0.466
AAEL000165-RA	conserved hypothetical protein	0.32	1598.8	4977	441.8	0.882	0.12	807.7	6548	1744.3	0.000	0.97	1769.2	1826	0.2	0.038	0.37	2436.2	6548	84.8	0.028
AAEL005137-RA	tetraspanin, putative	0.26	333.1	1276	143.4	0.444	0.26	433.1	1678	257.6	0.035	0.38	368.6	979	65.7	0.510	0.37	624.6	1678	179.9	0.035
AAEL006978-RA	protein-glutamine gamma-glutamyltransferase	0.39	254.1	658	44.8	0.705	0.44	378.6	865	62.1	0.482	0.33	281.2	856	69.8	0.328	0.37	322.1	865	174.5	0.042
AAEL014001-RA	yellow protein precursor, putative	0.76	65.0	86	0.7	0.585	0.59	66.4	113	3.8	1.000	0.48	71.9	150	6.4	0.958	0.37	42.1	113	22.1	0.533
AAEL005543-RA	conserved hypothetical protein	0.86	55.1	64	0.2	0.726	3.59	301.2	84	36.5	0.762	0.09	61.0	681	140.1	0.592	0.37	31.3	84	242.8	0.622
AAEL012474-RA	hypothetical protein	0.67	10.7	16	0.3	0.560	0.23	4.9	21	3.6	0.416	1.08	11.8	11	0.0	0.502	0.37	7.8	21	0.4	0.457
AAEL017429-RA		0.51	8.2	16	0.6	0.736	0.42	8.8	21	1.6	0.730	0.46	9.1	20	1.0	1.000	0.37	7.8	21	3.1	0.446
AAEL002506-RA	glutamate receptor, ionotropic kainate 1, 2, 3 (glur5, glur6, glur7)	0.31	148.0	474	43.6	0.845	0.29	183.1	622	82.4	0.101	0.40	163.8	414	25.6	0.635	0.37	232.0	622	73.0	0.052
AAEL012814-RA	conserved hypothetical protein	0.18	10.7	58	8.8	0.442	0.20	15.0	76	14.9	0.148	0.35	11.8	34	2.6	0.710	0.37	28.4	76	6.6	0.269
AAEL014044-RA	conserved hypothetical protein	0.65	92.9	142	2.5	0.143	0.52	96.0	186	9.2	0.779	0.47	102.8	217	9.5	1.000	0.37	69.5	186	32.3	0.095
AAEL002824-RA	hypothetical protein	0.24	17.3	71	8.5	0.670	0.24	22.6	93	15.2	0.193	0.37	19.1	51	3.4	0.755	0.37	34.8	93	9.4	0.227
AAEL011414-RA	high mobility group non-histone protein, putative	0.33	556.8	1689	145.0	0.940	0.68	1495.6	2212	43.0	0.693	0.18	616.1	3381	484.3	0.005	0.37	826.8	2212	956.6	0.032
AAEL000062-RA	adenylate cyclase	0.25	37.8	152	17.9	0.654	0.57	113.2	199	7.5	0.972	0.16	41.9	256	39.4	0.131	0.37	74.4	199	75.7	0.242
AAEL014180-RA	conserved hypothetical protein	0.34	32.1	94	7.7	0.977	0.82	101.3	123	0.6	0.949	0.15	35.5	229	36.4	0.545	0.37	46.0	123	69.1	0.548
AAEL004741-RA	aquaporin transporter	0.23	9.0	39	4.9	0.713	0.51	26.1	51	2.6	0.851	0.17	10.0	59	8.9	0.206	0.37	19.1	51	17.2	0.302
AAEL008499-RA	rabkinesin-6	0.54	14.0	26	0.9	0.733	0.85	28.8	34	0.1	0.879	0.24	15.5	65	7.5	0.649	0.37	12.7	34	16.2	0.502
AAEL000698-RA	conserved hypothetical protein	0.76	9.9	13	0.1	0.608	0.36	6.2	17	1.7	0.724	0.78	10.9	14	0.1	0.755	0.37	6.4	17	1.0	0.551
AAEL008055-RA	nicotinic acetylcholine receptor subunit	0.32	4.1	13	1.2	1.000	0.60	10.2	17	0.5	1.000	0.20	4.6	23	3.1	0.590	0.37	6.4	17	6.3	0.502
AAEL014433-RA	conserved hypothetical protein	0.70	9.0	13	0.2	0.567	0.44	7.5	17	1.2	0.794	0.59	10.0	17	0.4	0.884	0.37	6.4	17	2.0	0.477
AAEL005666-RA	matrix metalloproteinase	0.36	225.3	626	47.5	0.860	0.41	331.3	818	68.0	0.375	0.33	249.4	749	60.0	0.359	0.37	306.4	818	151.2	0.045
AAEL010738-RB	sodium bicarbonate cotransporter	0.29	287.8	988	98.7	0.682	0.38	488.3	1289	120.0	0.269	0.29	318.5	1104	105.3	0.152	0.38	483.6	1289	245.6	0.039
AAEL007765-RC	serine protease inhibitor (serpin), likely cleavage at K/R. Transcript A.	0.53	160.4	302	10.6	0.234	0.56	221.6	394	15.3	0.902	0.35	177.5	501	36.8	0.423	0.38	147.8	394	96.6	0.060
AAEL000442-RA	conserved hypothetical protein	1.13	730.3	647	1.2	0.579	1.86	1573.4	844	64.8	0.793	0.23	808.1	3557	429.4	0.778	0.38	316.7	844	907.3	0.597
AAEL014938-RA	conserved hypothetical protein	0.32	7.4	23	2.0	1.000	0.65	19.5	30	0.7	0.977	0.19	8.2	44	6.2	0.361	0.38	11.3	30	12.3	0.381
AAEL017287-RA		0.21	19.7	96	13.4	0.450	0.12	14.6	125	34.2	0.016	0.66	21.8	33	0.5	0.604	0.38	47.0	125	3.3	0.207
AAEL008595-RA	Protein maelstrom homolog	0.40	102.8	255	16.2	0.887	0.64	213.2	332	8.1	1.000	0.24	113.8	482	56.3	0.716	0.38	124.8	332	120.5	0.543
AAEL013689-RA	neuronal calcium sensor, putative	0.54	28.8	53	1.8	0.686	0.80	55.3	69	0.5	0.892	0.25	31.9	125	13.6	0.699	0.38	25.9	69	30.0	0.488
AAEL010328-RA	cAMP-dependent rap1 guanine-nucleotide exchange factor	0.15	45.2	305	52.9	0.056	0.25	100.9	397	62.0	0.077	0.22	50.1	228	28.3	0.092	0.38	149.3	397	59.2	0.081
AAEL002557-RA	cationic amino acid transporter	3.00	2441.8	813	199.9	0.000	1.94	2052.9	1058	93.7	0.004	0.58	2702.0	4641	118.3	0.532	0.38	398.0	1058	546.3	0.032
AAEL005959-RA	phospholipase b, plb1	0.05	11.5	216	55.4	0.001	0.07	19.9	281	94.6	0.000	0.28	12.7	45	4.4	0.408	0.38	105.7	281	10.1	0.128
AAEL000165-RB	conserved hypothetical protein	0.38	3133.4	8341	593.4	0.742	0.13	1376.6	10849	2847.0	0.000	1.11	3467.4	3112	4.4	0.011	0.38	4082.9	10849	94.9	0.029
AAEL006675-RA	RNA-binding protein, putative	0.36	80.6	223	16.8	0.886	0.51	149.1	290	14.5	0.761	0.26	89.2	337	35.3	0.148	0.38	109.2	290	79.0	0.079
AAEL000310-RA	hypothetical protein	0.86	17.3	20	0.0	0.284	0.73	19.0	26	0.3	0.862	0.44	19.1	43	2.2	1.000	0.38	9.8	26	6.8	0.366
AAEL006432-RA	sugar transporter	0.21	4.1	20	2.8	0.765	0.46	11.9	26	1.7	0.805	0.17	4.6	27	4.1	0.421	0.38	9.8	26	7.9	0.445
AAEL014739-RA	conserved hypothetical protein	0.29	5.8	20	2.0	0.968	0.51	13.3	26	1.3	0.876	0.21	6.4	30	3.8	0.503	0.38	9.8	26	7.9	0.428
AAEL011679-RA	ion channel nompc	0.25	2.5	10	1.2	0.986	0.37	4.9	13	1.2	0.740	0.25	2.7	11	1.2	0.805	0.38	4.9	13	2.7	0.568
AAEL017405-RA		0.30	77.3	258	24.9	0.792	0.37	123.9	335	32.4	0.331	0.31	85.5	280	25.0	0.333	0.38	126.3	335	60.0	0.080
AAEL001912-RA	forkhead protein/ forkhead protein domain	0.24	9.0	37	4.4	0.769	0.28	13.3	48	6.8	0.364	0.33	10.0	30	2.4	0.694	0.38	18.1	48	6.0	0.336
AAEL002968-RA	conserved hypothetical protein	0.39	69.1	176	11.7	0.903	0.76	172.5	228	2.4	0.983	0.20	76.4	390	53.0	0.640	0.38	86.2	228	106.9	0.550
AAEL002736-RA	conserved hypothetical protein	0.40	62.5	156	10.0	0.711	0.55	110.6	202	8.5	0.872	0.28	69.2	250	25.0	0.218	0.38	76.4	202	57.1	0.101
AAEL010927-RA	actin binding	0.19	3.3	17	2.5	0.750	0.48	10.6	22	1.3	0.828	0.15	3.6	24	3.9	0.378	0.38	8.3	22	7.3	0.468
AAEL014541-RA	maltose phosphorylase	3.58	60.9	17	6.1	0.000	1.63	35.8	22	1.0	0.183	0.83	67.3	81	0.3	0.354	0.38	8.3	22	5.4	0.272
AAEL000739-RA	hypothetical protein	0.63	68.3	109	2.3	0.714	0.82	115.0	141	0.8	0.976	0.29	75.5	260	24.6	0.835	0.38	53.4	141	57.6	0.569
AAEL012292-RA	4-nitrophenylphosphatase	0.12	4.9	41	7.9	0.299	0.22	11.5	53	9.6	0.266	0.21	5.5	26	3.4	0.445	0.38	20.1	53	6.9	0.352
AAEL006768-RA	hypothetical protein	0.48	129.1	267	11.8	0.384	0.41	142.0	345	27.9	0.422	0.45	142.9	321	16.1	0.867	0.38	130.7	345	50.9	0.072
AAEL017367-RA		1.69	162.0	96	4.0	0.126	0.79	97.8	124	1.0	0.864	0.81	179.3	221	1.0	0.580	0.38	47.0	124	15.4	0.432
AAEL011836-RA	conserved hypothetical protein	0.58	18.1	31	0.8	0.505	0.38	15.0	40	3.8	0.602	0.59	20.0	34	0.8	0.790	0.38	15.2	40	3.9	0.340
AAEL012859-RA	conserved hypothetical protein	7.05	1141.5	162	192.3	0.000	1.47	307.9	209	5.6	0.092	1.81	1263.2	696	37.7	0.002	0.38	79.3	209	0.1	0.098
AAEL003276-RB	hypothetical protein	0.30	121.7	400	38.0	0.785	0.45	231.3	516	35.3	0.508	0.26	134.7	523	56.2	0.089	0.38	195.8	516	124.6	0.059
AAEL002549-RA	conserved hypothetical protein	0.04	23.9	570	154.1	0.000	0.19	142.9	735	145.9	0.010	0.08	26.4	323	68.6	0.000	0.38	279.0	735	117.6	0.063
AAEL006636-RA	GPCR Leukokinin Family	0.22	9.9	45	5.9	0.614	0.39	22.6	58	5.2	0.595	0.21	10.9	51	6.5	0.337	0.38	22.0	58	13.4	0.297
AAEL005122-RA	AAEL005122	0.30	89.6	295	28.0	0.820	0.27	103.1	380	55.3	0.086	0.43	99.2	233	12.7	0.771	0.38	144.4	380	38.5	0.079
AAEL014161-RA	amino acids transporter	0.83	324.9	391	1.5	0.013	0.85	429.1	503	1.8	0.381	0.37	359.5	970	66.7	0.486	0.38	191.4	503	180.5	0.050
AAEL008008-RA	cullin	0.18	2.5	14	2.2	0.758	0.54	9.7	18	0.8	0.927	0.12	2.7	22	3.9	0.428	0.38	6.9	18	7.2	0.515
AAEL010190-RA	hypothetical protein	0.35	4.9	14	1.1	1.000	0.52	9.3	18	0.9	0.872	0.26	5.5	21	2.2	0.651	0.38	6.9	18	5.0	0.489
AAEL014918-RA	lysosomal acid lipase, putative	0.18	2.5	14	2.2	0.781	0.25	4.4	18	2.9	0.540	0.27	2.7	10	1.0	0.867	0.38	6.9	18	2.3	0.540
AAEL005855-RA	amino acid transporter	0.47	3.3	7	0.3	0.932	0.34	3.1	9	1.0	0.726	0.52	3.6	7	0.2	1.000	0.38	3.4	9	0.9	0.610
AAEL006238-RB	conserved hypothetical protein	0.35	2.5	7	0.5	1.000	0.59	5.3	9	0.3	1.000	0.23	2.7	12	1.4	0.746	0.38	3.4	9	3.1	0.603
AAEL007602-RA	trypsin, putative	34.19	239.3	7	63.9	0.000	5.90	53.1	9	9.5	0.132	2.21	264.8	120	12.6	0.143	0.38	3.4	9	0.6	0.532
AAEL008415-RA	hypothetical protein	0.70	4.9	7	0.1	0.698	0.64	5.8	9	0.2	1.000	0.42	5.5	13	0.7	1.000	0.38	3.4	9	2.2	0.591
AAEL010863-RA	hypothetical protein	2.35	16.4	7	0.9	0.248	0.79	7.1	9	0.1	1.000	1.14	18.2	16	0.0	0.597	0.38	3.4	9	0.5	0.599
AAEL011324-RA	hypothetical protein	0.70	4.9	7	0.1	0.698	0.54	4.9	9	0.4	0.914	0.50	5.5	11	0.4	1.000	0.38	3.4	9	1.6	0.588
AAEL012351-RA	prolylcarboxypeptidase, putative	0.47	3.3	7	0.3	0.940	0.15	1.3	9	2.2	0.470	1.21	3.6	3	0.0	0.765	0.38	3.4	9	0.1	0.617
AAEL015606-RA	hypothetical protein	205.74	7201.1	35	2195.2	0.000	28.42	1278.8	45	381.9	0.000	2.76	7968.6	2891	557.2	0.000	0.38	17.1	45	77.8	0.080
AAEL009452-RA	hypothetical protein	0.23	4.9	21	2.6	0.864	0.33	8.8	27	3.1	0.605	0.27	5.5	20	2.0	0.746	0.38	10.3	27	4.6	0.463
AAEL009206-RA	organic cation transporter	1.06	146.4	138	0.1	0.008	0.54	96.0	177	7.7	0.873	0.75	162.0	217	1.8	0.270	0.38	67.6	177	17.6	0.096
AAEL017146-RA		0.49	574.0	1176	50.9	0.281	0.47	704.7	1507	94.3	0.534	0.40	635.2	1593	97.4	0.556	0.38	575.6	1507	279.0	0.039
AAEL014216-RA	conserved hypothetical protein	0.28	18.1	64	6.6	0.831	0.13	10.6	82	21.3	0.043	0.83	20.0	24	0.1	0.459	0.38	31.3	82	1.6	0.268
AAEL009510-RA	glucosamine-fructose-6-phosphate aminotransferase	1.08	1854.5	1722	1.2	0.049	0.77	1708.3	2206	19.4	0.731	0.53	2052.2	3862	128.6	0.847	0.38	842.9	2206	508.0	0.217
AAEL003931-RA	conserved hypothetical protein	0.38	46.1	121	8.4	0.834	0.36	56.2	155	15.5	0.352	0.40	51.0	127	7.7	0.703	0.38	59.2	155	22.1	0.139
AAEL006927-RA	hypothetical protein	0.16	49.3	317	53.4	0.066	0.31	126.5	406	50.1	0.161	0.19	54.6	286	39.6	0.028	0.38	155.2	406	79.3	0.081
AAEL006245-RA	insulin receptor tyrosine kinase substrate	0.32	69.1	214	18.9	0.909	0.22	60.6	274	48.8	0.045	0.56	76.4	137	4.0	0.750	0.38	104.8	274	17.0	0.103
AAEL014823-RA	conserved hypothetical protein	0.16	9.9	61	10.0	0.339	0.26	20.3	78	11.8	0.283	0.24	10.9	46	5.3	0.419	0.38	29.9	78	11.5	0.277
AAEL011714-RA	conserved hypothetical protein	0.39	37.8	97	6.5	0.807	0.37	46.0	124	11.9	0.423	0.40	41.9	104	6.3	0.784	0.38	47.5	124	18.1	0.169
AAEL005770-RA	odorant-binding protein 99c, putative	3.20	1505.0	471	133.3	0.004	1.38	832.9	602	11.0	0.399	0.88	1665.4	1883	3.0	0.434	0.38	230.6	602	109.1	0.309
AAEL011227-RA	conserved hypothetical protein	0.55	9.9	18	0.6	0.677	0.15	3.5	23	5.4	0.258	1.37	10.9	8	0.1	0.401	0.38	8.8	23	0.1	0.474
AAEL006285-RA	hypothetical protein	0.76	84.7	112	0.9	0.092	0.35	50.4	143	14.9	0.318	0.82	93.7	114	0.5	0.263	0.38	54.8	143	7.7	0.133
AAEL002031-RA	cytochrome P450	0.34	124.2	365	30.0	0.986	0.50	234.9	466	24.5	0.829	0.26	137.4	531	56.8	0.367	0.38	178.7	466	126.2	0.221
AAEL002615-RA	leucine-rich transmembrane protein	0.16	92.1	579	96.3	0.051	0.27	196.8	739	109.7	0.060	0.23	101.9	445	53.3	0.059	0.38	283.4	739	113.0	0.061
AAEL017473-RA		0.78	400.5	511	3.2	0.071	0.38	245.9	651	60.9	0.381	0.80	443.2	556	2.9	0.274	0.38	250.1	651	40.0	0.131
AAEL009805-RA	hypothetical protein	0.19	64.1	341	50.7	0.163	0.12	53.5	434	115.6	0.001	0.59	71.0	121	3.0	0.648	0.38	166.9	434	14.1	0.088
AAEL004803-RA	conserved hypothetical protein	0.12	6.6	55	10.7	0.213	0.35	24.8	70	7.2	0.500	0.13	7.3	56	9.8	0.109	0.38	26.9	70	18.0	0.292
AAEL011532-RA	hypothetical protein	0.54	29.6	55	1.9	0.709	0.47	32.7	70	4.4	0.814	0.44	32.8	74	3.7	1.000	0.38	26.9	70	11.8	0.495
AAEL002692-RA	beat protein	0.11	2.5	22	4.4	0.452	0.30	8.4	28	3.6	0.544	0.14	2.7	19	3.2	0.405	0.38	10.8	28	5.9	0.467
AAEL008704-RA	hypothetical protein	0.79	17.3	22	0.1	0.622	0.95	26.5	28	0.0	0.906	0.32	19.1	60	5.1	0.871	0.38	10.8	28	12.5	0.575
AAEL009561-RA	apolipoprotein D, putative	1.79	39.5	22	1.2	0.390	2.72	76.1	28	6.6	0.633	0.25	43.7	172	18.7	0.802	0.38	10.8	28	41.3	0.599
AAEL006019-RC	voltage-gated sodium channel	0.22	2.5	11	1.4	0.912	0.51	7.1	14	0.7	0.882	0.17	2.7	16	2.4	0.602	0.38	5.4	14	4.7	0.554
AAEL013209-RA	conserved hypothetical protein	1.20	13.2	11	0.0	0.241	0.82	11.5	14	0.1	0.860	0.56	14.6	26	0.7	0.894	0.38	5.4	14	3.2	0.474
AAEL012555-RA	maltose phosphorylase	7.74	542.0	70	95.8	0.000	1.22	108.8	89	0.6	0.251	2.44	599.7	246	34.5	0.001	0.38	34.3	89	3.0	0.158
AAEL013295-RA	conserved hypothetical protein	0.55	38.7	70	2.2	0.743	0.83	73.9	89	0.4	0.934	0.26	42.8	167	18.1	0.751	0.38	34.3	89	39.9	0.550
AAEL005265-RA	conserved hypothetical protein	0.43	46.1	107	6.0	0.781	0.55	75.2	136	5.6	0.930	0.30	51.0	170	15.5	0.667	0.39	52.4	136	36.9	0.385
AAEL006235-RA	conserved hypothetical protein	0.88	413.7	470	0.9	0.008	0.51	303.0	597	30.8	0.761	0.67	457.8	685	10.4	0.289	0.39	230.1	597	66.5	0.055
AAEL010205-RA	conserved hypothetical protein	0.37	872.6	2346	169.5	0.775	0.45	1329.2	2979	205.8	0.462	0.32	965.6	3005	252.1	0.220	0.39	1148.4	2979	622.2	0.037
AAEL014762-RA	zinc transporter	2.14	5682.9	2659	264.1	0.000	0.63	2142.3	3375	86.2	0.958	1.30	6288.6	4843	42.7	0.026	0.39	1301.6	3375	77.6	0.107
AAEL012883-RA	pupal cuticle protein, putative	0.11	5.8	52	10.5	0.227	0.02	1.3	66	29.0	0.002	2.12	6.4	3	0.3	0.229	0.39	25.5	66	0.0	0.356
AAEL009544-RA	conserved hypothetical protein	0.44	11.5	26	1.4	0.772	0.74	24.3	33	0.4	0.871	0.23	12.7	55	6.5	0.372	0.39	12.7	33	13.9	0.351
AAEL015403-RA	conserved hypothetical protein	0.98	25.5	26	0.0	0.363	0.42	13.7	33	2.6	0.740	0.91	28.2	31	0.0	0.574	0.39	12.7	33	1.7	0.482
AAEL008958-RA	forkhead box protein (AaegFOXK1)	0.35	1293.7	3745	301.6	0.941	0.27	1305.4	4751	681.8	0.043	0.49	1431.6	2951	123.0	0.927	0.39	1833.2	4751	429.1	0.037
AAEL003104-RA	tripartite motif protein trim2,3	0.29	606.9	2074	206.1	0.665	0.39	1012.5	2628	238.0	0.259	0.29	671.6	2289	214.2	0.128	0.39	1015.2	2628	503.8	0.039
AAEL017374-RA	GPCR Methuselah Family	0.26	27.1	105	11.9	0.643	0.33	43.8	133	15.3	0.337	0.30	30.0	99	8.9	0.472	0.39	51.4	133	21.3	0.180
AAEL013453-RA	sarcolemmal associated protein, putative	0.55	8.2	15	0.5	0.684	0.81	15.5	19	0.1	0.842	0.26	9.1	35	3.7	0.614	0.39	7.3	19	8.3	0.458
AAEL012357-RA	conserved hypothetical protein	0.43	3509.2	8097	450.1	0.758	0.45	4590.2	10250	702.9	0.712	0.37	3883.3	10377	702.9	0.739	0.39	3963.4	10250	1916.1	0.410
AAEL009492-RA	conserved hypothetical protein	0.28	70.7	252	26.2	0.679	0.34	108.4	319	35.1	0.259	0.32	78.3	245	20.7	0.416	0.39	123.4	319	50.9	0.096
AAEL011100-RA	hypothetical protein	0.64	98.7	155	3.0	0.154	0.39	76.1	196	17.5	0.377	0.63	109.2	172	3.2	0.550	0.39	75.9	196	18.0	0.111
AAEL007208-RA	conserved hypothetical protein	0.31	44.4	144	13.4	0.897	0.69	126.1	182	3.1	0.752	0.17	49.1	285	42.4	0.030	0.39	70.5	182	82.5	0.122
AAEL006962-RA	hypothetical protein	0.56	1117.7	1983	58.9	0.218	0.31	771.9	2506	314.0	0.168	0.71	1236.8	1745	19.8	0.363	0.39	970.7	2506	154.6	0.105
AAEL005964-RA	actin	1.00	75.7	76	0.0	0.074	1.00	95.5	96	0.0	0.500	0.39	83.7	216	13.8	0.675	0.39	37.2	96	38.7	0.230
AAEL002429-RA	hypothetical protein	0.65	24.7	38	0.7	0.366	0.50	23.9	48	2.6	0.833	0.51	27.3	54	2.0	0.919	0.39	18.6	48	7.5	0.298
AAEL006767-RA	hypothetical protein	0.43	8.2	19	1.1	0.861	0.55	13.3	24	1.0	0.933	0.30	9.1	30	2.7	0.716	0.39	9.3	24	6.5	0.440
AAEL007732-RA	peptidyl-glycine alpha-amidating monooxygenase	0.21	48.5	226	30.4	0.315	0.34	96.9	285	31.3	0.279	0.25	53.7	219	24.7	0.176	0.39	110.6	285	53.6	0.109
AAEL013220-RA	conserved hypothetical protein	0.26	76.5	295	33.4	0.532	0.30	111.9	372	48.0	0.146	0.33	84.6	253	20.1	0.419	0.39	144.4	372	50.9	0.089
AAEL006225-RA	conserved hypothetical protein	0.32	7.4	23	2.0	1.000	0.69	19.9	29	0.5	0.956	0.18	8.2	45	6.5	0.481	0.39	11.3	29	12.7	0.476
AAEL010961-RA	roundabout	0.18	4.1	23	3.5	0.662	0.31	8.8	29	3.7	0.552	0.23	4.6	20	2.4	0.620	0.39	11.3	29	5.1	0.461
AAEL002269-RA	purine nucleoside phosphorylase	0.53	8543.3	16087	565.3	0.154	1.15	23280.2	20272	62.1	0.085	0.18	9453.9	52629	7614.3	0.002	0.39	7874.5	20272	14982.3	0.035
AAEL009074-RA	Inhibitorof Apoptosis (IAP), containing Baculoviral IAP Repeat(s) (BIR domains).	0.77	5301.3	6876	48.9	0.012	0.31	2668.7	8661	1084.7	0.072	0.97	5866.4	6033	0.5	0.032	0.39	3365.8	8661	277.5	0.036
AAEL010205-RB	conserved hypothetical protein	0.39	820.8	2115	142.9	0.686	0.47	1246.1	2664	166.5	0.539	0.32	908.3	2817	235.3	0.220	0.39	1035.3	2664	581.9	0.040
AAEL010591-RA	glutathionetransferase	0.22	112.7	509	66.6	0.272	0.38	242.8	641	59.7	0.296	0.23	124.7	549	66.3	0.049	0.39	249.2	641	140.1	0.065
AAEL012979-RA	conserved hypothetical protein	0.37	9.9	27	2.0	0.969	0.57	19.5	34	1.3	0.944	0.25	10.9	44	4.9	0.455	0.39	13.2	34	10.7	0.374
AAEL003640-RA	sodium/chloride dependent amino acid transporter	0.22	79.8	355	45.9	0.311	0.33	149.1	447	50.4	0.204	0.26	88.3	337	35.6	0.144	0.39	173.8	447	79.5	0.080
AAEL010205-RF	conserved hypothetical protein	0.39	612.7	1575	106.0	0.672	0.46	905.0	1983	130.7	0.508	0.33	678.0	2046	164.9	0.272	0.39	771.0	1983	414.5	0.043
AAEL008093-RA	trypsin	0.30	41.9	139	13.3	0.851	0.30	53.1	175	22.4	0.222	0.39	46.4	120	7.7	0.714	0.39	68.0	175	21.6	0.149
AAEL006369-RA	conserved hypothetical protein	0.28	16.4	58	6.0	0.841	0.36	26.5	73	7.3	0.504	0.30	18.2	60	5.4	0.564	0.39	28.4	73	12.9	0.269
AAEL005803-RA	hypothetical protein	0.14	9.0	66	12.0	0.236	0.20	16.8	83	15.9	0.143	0.26	10.0	38	4.0	0.438	0.39	32.3	83	8.9	0.281
AAEL011414-RB	high mobility group non-histone protein, putative	0.31	367.6	1205	114.0	0.766	0.68	1022.7	1515	29.7	0.700	0.18	406.8	2312	339.2	0.004	0.39	589.8	1515	663.9	0.045
AAEL010668-RA	quinone oxidoreductase	1.19	3224.7	2702	11.0	0.000	0.55	1867.6	3397	141.2	0.838	0.85	3568.4	4222	12.5	0.082	0.39	1322.6	3397	270.1	0.038
AAEL000855-RA	mannosyltransferase 1,	0.16	44.4	277	45.8	0.086	0.33	113.7	348	40.4	0.217	0.19	49.1	257	35.6	0.041	0.39	135.6	348	71.2	0.098
AAEL001500-RA	insulinprotein enhancer protein isl	0.48	20.6	43	2.0	0.645	0.43	23.0	54	4.1	0.659	0.44	22.8	52	2.7	0.955	0.39	21.0	54	8.4	0.296
AAEL002447-RA	hypothetical protein	0.43	178.5	411	22.8	0.597	0.26	134.0	516	78.7	0.115	0.65	197.5	303	5.1	0.555	0.39	201.2	516	30.6	0.144
AAEL010205-RE	conserved hypothetical protein	0.41	413.7	1006	61.6	0.578	0.47	591.4	1263	78.8	0.559	0.34	457.8	1337	103.1	0.327	0.39	492.4	1263	264.5	0.047
AAEL013395-RA	hypothetical protein	0.37	144.7	396	29.4	0.846	0.38	191.1	497	45.2	0.324	0.37	160.2	432	29.7	0.528	0.39	193.8	497	80.4	0.071
AAEL009126-RA	cytochrome P450	0.18	21.4	122	19.1	0.254	0.37	56.6	153	14.8	0.434	0.18	23.7	128	18.2	0.102	0.39	59.7	153	36.0	0.175
AAEL001803-RA	conserved hypothetical protein	0.24	120.9	494	59.1	0.391	0.52	322.5	618	29.7	0.785	0.18	133.8	729	103.9	0.011	0.39	241.8	618	205.6	0.065
AAEL003286-RA	alkaline phosphatase	0.91	25.5	28	0.0	0.210	0.24	8.4	35	5.8	0.283	1.48	28.2	19	0.4	0.167	0.39	13.7	35	0.1	0.357
AAEL004093-RA	hypothetical protein	0.41	6.6	16	1.0	0.913	0.33	6.6	20	2.3	0.597	0.49	7.3	15	0.6	1.000	0.39	7.8	20	2.2	0.495
AAEL010941-RA	conserved hypothetical protein	0.21	3.3	16	2.2	0.815	0.35	7.1	20	2.1	0.674	0.23	3.6	16	1.9	0.675	0.39	7.8	20	4.1	0.519
AAEL013480-RA	hypothetical protein	0.57	9.0	16	0.5	0.684	0.27	5.3	20	3.0	0.486	0.83	10.0	12	0.0	0.677	0.39	7.8	20	0.8	0.490
AAEL001230-RA	myelin transcription factor 1, myt1	0.41	3.3	8	0.5	0.992	0.35	3.5	10	1.0	0.729	0.46	3.6	8	0.4	1.000	0.39	3.9	10	1.2	0.607
AAEL004711-RA	testis specific leucine rich repeat protein	0.82	6.6	8	0.0	0.534	0.80	8.0	10	0.1	0.968	0.40	7.3	18	1.1	0.934	0.39	3.9	10	3.1	0.559
AAEL015523-RA	conserved hypothetical protein	0.51	4.1	8	0.3	0.866	0.66	6.6	10	0.2	1.000	0.30	4.6	15	1.4	0.878	0.39	3.9	10	3.2	0.590
AAEL001901-RA	MRAS2, putative	0.41	1.6	4	0.2	1.000	0.62	3.1	5	0.1	1.000	0.26	1.8	7	0.7	0.900	0.39	2.0	5	1.7	0.680
AAEL001903-RA	conserved hypothetical protein	0.41	1.6	4	0.2	1.000	0.44	2.2	5	0.4	0.836	0.36	1.8	5	0.4	1.000	0.39	2.0	5	0.9	0.680
AAEL002949-RA	Osiris, putative	0.82	3.3	4	0.0	0.732	1.06	5.3	5	0.0	0.928	0.30	3.6	12	1.1	0.912	0.39	2.0	5	2.6	0.670
AAEL004033-RA	conserved hypothetical protein	0.62	2.5	4	0.1	0.890	0.62	3.1	5	0.1	1.000	0.39	2.7	7	0.4	1.000	0.39	2.0	5	1.2	0.676
AAEL005941-RA	hypothetical protein	0.62	2.5	4	0.1	0.887	0.35	1.8	5	0.5	0.769	0.68	2.7	4	0.1	1.000	0.39	2.0	5	0.4	0.681
AAEL006924-RA	conserved hypothetical protein	0.41	1.6	4	0.2	1.000	0.18	0.9	5	1.1	0.629	0.91	1.8	2	0.0	0.992	0.39	2.0	5	0.1	0.685
AAEL007514-RA	oviductin	0.41	1.6	4	0.2	1.000	0.18	0.9	5	1.1	0.630	0.91	1.8	2	0.0	0.993	0.39	2.0	5	0.1	0.686
AAEL007664-RA	nicotinic acetylcholine receptor subunit	0.41	1.6	4	0.2	1.000	0.62	3.1	5	0.1	1.000	0.26	1.8	7	0.7	0.922	0.39	2.0	5	1.7	0.680
AAEL007984-RA	conserved hypothetical protein	0.41	1.6	4	0.2	1.000	0.53	2.7	5	0.2	0.880	0.30	1.8	6	0.5	0.935	0.39	2.0	5	1.3	0.680
AAEL009233-RA	zinc metalloprotease	1.03	4.1	4	0.0	0.572	1.86	9.3	5	0.4	0.629	0.22	4.6	21	2.6	0.702	0.39	2.0	5	5.5	0.654
AAEL009802-RA	cuticle protein, putative	0.62	2.5	4	0.1	0.879	0.71	3.5	5	0.1	1.000	0.34	2.7	8	0.6	0.938	0.39	2.0	5	1.6	0.672
AAEL010315-RA	conserved hypothetical protein	1.03	4.1	4	0.0	0.642	0.44	2.2	5	0.4	0.836	0.91	4.6	5	0.0	0.844	0.39	2.0	5	0.3	0.671
AAEL010654-RA	lethal(2)essential for life protein, l2efl	0.62	2.5	4	0.1	0.892	0.35	1.8	5	0.5	0.769	0.68	2.7	4	0.1	1.000	0.39	2.0	5	0.4	0.679
AAEL010930-RB	l-asparaginase	3.91	15.6	4	1.7	0.062	0.71	3.5	5	0.1	1.000	2.16	17.3	8	0.8	0.233	0.39	2.0	5	0.0	0.627
AAEL011043-RA	conserved hypothetical protein	0.41	1.6	4	0.2	1.000	0.80	4.0	5	0.0	1.000	0.20	1.8	9	1.2	0.762	0.39	2.0	5	2.4	0.674
AAEL012824-RA	gbx homeobox protein	0.62	2.5	4	0.1	0.897	0.62	3.1	5	0.1	1.000	0.39	2.7	7	0.4	1.000	0.39	2.0	5	1.2	0.675
AAEL013385-RA	brain chitinase and chia	0.62	2.5	4	0.1	0.884	2.83	14.2	5	1.3	0.617	0.09	2.7	32	6.7	0.451	0.39	2.0	5	11.5	0.672
AAEL014404-RA	zinc finger protein, putative	0.62	2.5	4	0.1	0.892	0.27	1.3	5	0.7	0.705	0.91	2.7	3	0.0	0.916	0.39	2.0	5	0.2	0.683
AAEL017369-RA		0.62	2.5	4	0.1	0.904	0.35	1.8	5	0.5	0.778	0.68	2.7	4	0.1	0.993	0.39	2.0	5	0.4	0.678
AAEL012654-RA	triacylglycerol lipase, pancreatic	0.53	32.1	60	2.1	0.460	0.48	35.8	75	4.5	0.748	0.44	35.5	81	4.2	0.940	0.39	29.4	75	13.0	0.233
AAEL011398-RA	hypothetical protein	0.23	8.2	36	4.6	0.745	0.38	17.3	45	4.1	0.632	0.23	9.1	39	4.6	0.491	0.39	17.6	45	9.8	0.374
AAEL013288-RB	conserved hypothetical protein	0.70	14.0	20	0.3	0.624	0.96	23.9	25	0.0	0.849	0.29	15.5	54	5.2	0.797	0.39	9.8	25	12.1	0.554
AAEL011210-RA	conserved hypothetical protein	1.10	13.2	12	0.0	0.435	0.65	9.7	15	0.4	1.000	0.66	14.6	22	0.3	0.819	0.39	5.9	15	2.2	0.570
AAEL011760-RA	leucine-rich transmembrane protein	0.27	3.3	12	1.3	1.000	0.74	11.1	15	0.2	0.966	0.15	3.6	25	4.1	0.422	0.39	5.9	15	7.7	0.530
AAEL007364-RA	7,8-dihydro-8-oxoguanine-triphosphatase, putative	0.31	134.9	442	41.8	0.800	0.26	141.1	552	85.6	0.052	0.47	149.3	319	14.4	0.984	0.39	216.4	552	48.1	0.074
AAEL004331-RA	ABC transporter	0.27	32.1	121	13.4	0.667	0.37	55.3	151	14.8	0.420	0.28	35.5	125	12.1	0.385	0.39	59.2	151	28.1	0.170
AAEL008116-RA	conserved hypothetical protein	0.36	20.6	57	4.3	0.965	0.62	43.8	71	2.0	0.968	0.23	22.8	99	11.8	0.351	0.39	27.9	71	25.1	0.301
AAEL006601-RA	50-kda dystrophin-associated glycoprotein, putative	0.23	12.3	53	6.6	0.654	0.42	27.9	66	5.1	0.643	0.22	13.7	63	7.9	0.287	0.39	25.9	66	16.5	0.290
AAEL017555-RA	Clip-domain serine protease, family B	2.80	137.3	49	10.2	0.000	0.42	25.7	61	4.7	0.523	2.62	152.0	58	9.8	0.001	0.39	24.0	61	1.2	0.176
AAEL010570-RA	acetylcholine receptor, beta-type subunit invertebrate	0.24	10.7	45	5.5	0.704	0.27	15.0	56	8.2	0.366	0.35	11.8	34	2.6	0.845	0.39	22.0	56	6.6	0.344
AAEL003587-RA	rhoGTPase	2.56	632.4	247	41.1	0.000	1.18	362.3	307	1.4	0.136	0.85	699.8	819	2.1	0.127	0.39	120.9	307	51.2	0.081
AAEL003645-RA	stearoyl-coa desaturase	0.94	250.8	268	0.1	0.460	1.87	624.1	333	26.1	0.581	0.20	277.6	1411	191.3	0.590	0.39	131.2	333	386.0	0.539
AAEL006380-RA	sphingomyelin phosphodiesterase	1.53	1231.2	805	21.3	0.217	1.85	1845.5	1000	74.0	0.544	0.33	1362.4	4172	342.8	0.685	0.39	394.0	1000	854.1	0.499
AAEL006100-RA	mannosyltransferase 1,	0.38	34.5	91	6.4	0.860	0.35	39.4	113	12.0	0.376	0.43	38.2	89	4.8	0.888	0.39	44.5	113	14.6	0.197
AAEL000166-RA	conserved hypothetical protein	0.10	17.3	166	34.3	0.030	0.24	49.5	206	34.0	0.103	0.17	19.1	112	16.8	0.060	0.39	81.3	206	32.6	0.162
AAEL007971-RA	tyrosine transporter	0.30	174.4	572	54.2	0.778	0.42	297.7	709	55.2	0.436	0.29	192.9	673	64.7	0.191	0.39	280.0	709	150.3	0.065
AAEL001448-RA	conserved hypothetical protein	2.38	1143.2	481	65.4	0.000	0.93	556.0	596	0.4	0.270	1.01	1265.0	1257	0.0	0.029	0.40	235.4	596	52.6	0.052
AAEL010205-RD	conserved hypothetical protein	0.39	395.6	1024	69.7	0.705	0.47	598.1	1268	77.8	0.569	0.32	437.7	1352	112.3	0.249	0.40	501.2	1268	278.5	0.052
AAEL014453-RA	hypothetical protein	0.80	33.7	42	0.2	0.180	0.55	28.8	52	2.1	0.891	0.57	37.3	65	1.7	0.827	0.40	20.6	52	7.8	0.268
AAEL801288-RA	conserved hypothetical protein	0.86	686.7	802	2.1	0.168	0.60	595.0	991	31.1	1.000	0.56	759.9	1345	37.6	0.851	0.40	392.6	991	164.4	0.300
AAEL004318-RA	hypothetical protein	0.39	19.7	51	3.5	0.920	0.53	33.2	63	3.0	0.885	0.29	21.8	75	7.1	0.800	0.40	25.0	63	16.6	0.540
AAEL008182-RA	conserved hypothetical protein	0.77	39.5	51	0.4	0.510	0.51	32.3	63	3.2	0.874	0.60	43.7	73	1.7	0.816	0.40	25.0	63	8.3	0.524
AAEL002436-RC	conserved hypothetical protein	0.42	183.4	438	26.0	0.564	0.50	269.8	541	29.1	0.693	0.33	202.9	610	48.9	0.334	0.40	214.4	541	123.2	0.071
AAEL004517-RA	conserved hypothetical protein	0.34	78.1	230	19.0	1.000	0.37	104.0	284	27.9	0.314	0.37	86.5	235	16.3	0.555	0.40	112.6	284	44.0	0.108
AAEL005068-RA	S-phase kinase-associated protein 2 (skp2), putative	0.19	61.7	320	46.7	0.189	0.20	80.5	395	75.5	0.025	0.38	68.3	182	12.3	0.654	0.40	156.6	395	33.5	0.104
AAEL011779-RA	conserved hypothetical protein	0.44	28.0	64	3.5	0.697	0.41	32.3	79	6.5	0.553	0.42	30.9	73	4.0	0.843	0.40	31.3	79	12.1	0.241
AAEL006322-RB	conserved hypothetical protein	0.19	172.7	892	129.9	0.118	0.23	254.3	1101	188.6	0.022	0.33	191.1	575	46.2	0.364	0.40	436.6	1101	116.2	0.061
AAEL011414-RC	high mobility group non-histone protein, putative	0.31	687.5	2199	201.9	0.814	0.70	1911.8	2714	43.1	0.614	0.18	760.8	4322	633.9	0.003	0.40	1076.4	2714	1240.9	0.046
AAEL013657-RA	hypothetical protein	0.21	9.9	47	6.4	0.577	0.40	23.0	58	5.0	0.597	0.21	10.9	52	6.7	0.295	0.40	23.0	58	13.8	0.320
AAEL002505-RA	tryptase, putative	0.64	79.8	124	2.3	0.158	0.53	81.4	153	7.0	0.820	0.48	88.3	184	7.9	1.000	0.40	60.7	153	27.1	0.140
AAEL012253-RA	hypothetical protein	0.69	123.4	180	2.6	0.095	0.46	102.2	222	14.4	0.585	0.59	136.5	231	5.6	0.628	0.40	88.1	222	26.7	0.109
AAEL003832-RA	Defensin-C Precursor	0.06	39.5	652	161.8	0.000	0.18	142.4	804	171.2	0.005	0.14	43.7	322	55.2	0.002	0.40	319.2	804	101.9	0.074
AAEL010652-RA	hypothetical protein	1.15	669.4	580	1.5	0.001	0.54	388.8	715	30.7	0.823	0.84	740.8	879	2.7	0.106	0.40	283.9	715	56.6	0.057
AAEL001239-RA	cation efflux protein/ zinc transporter	0.40	22.2	56	3.7	0.921	1.38	95.5	69	1.3	0.805	0.11	24.6	216	40.3	0.488	0.40	27.4	69	72.2	0.595
AAEL011623-RA	conserved hypothetical protein	0.42	100.3	238	13.9	0.599	0.22	63.7	293	53.0	0.032	0.77	111.0	144	1.0	0.291	0.40	116.5	293	11.0	0.111
AAEL002684-RA	dachshund,	0.35	18.1	52	4.1	1.000	0.28	18.1	64	8.9	0.337	0.49	20.0	41	1.7	0.977	0.40	25.5	64	5.9	0.307
AAEL013270-RA	expressed protein (AHR38)	0.27	10.7	39	4.2	0.896	0.53	25.2	48	2.3	0.904	0.21	11.8	57	7.4	0.433	0.40	19.1	48	15.2	0.407
AAEL001502-RA	hypothetical protein	0.32	4.1	13	1.2	1.000	0.55	8.8	16	0.7	0.925	0.23	4.6	20	2.4	0.631	0.40	6.4	16	5.1	0.533
AAEL008571-RA	conserved hypothetical protein	0.32	4.1	13	1.2	1.000	0.41	6.6	16	1.3	0.763	0.30	4.6	15	1.4	0.828	0.40	6.4	16	3.2	0.544
AAEL007633-RA	dihydropyrimidinase	4.00	912.1	228	102.6	0.000	1.21	339.3	280	1.7	0.299	1.32	1009.3	767	7.5	0.064	0.40	111.6	280	11.5	0.208
AAEL012505-RA	hypothetical protein	0.22	171.9	798	106.9	0.341	0.50	486.6	979	53.2	0.765	0.17	190.2	1100	163.3	0.031	0.40	390.6	979	318.2	0.137
AAEL015034-RA	alcohol dehydrogenase	0.70	52.6	75	0.9	0.160	0.88	80.5	92	0.2	0.516	0.32	58.2	182	15.3	0.410	0.40	36.7	92	37.8	0.176
AAEL002436-RA	conserved hypothetical protein	0.33	168.6	513	44.2	0.948	0.42	263.6	629	49.1	0.411	0.31	186.6	596	51.7	0.246	0.40	251.1	629	125.7	0.072
AAEL001195-RA	juvenile hormone-inducible protein, putative	0.97	38.7	40	0.0	0.101	0.55	27.0	49	2.0	0.911	0.70	42.8	61	0.7	0.540	0.40	19.6	49	5.5	0.280
AAEL006028-RA	conserved hypothetical protein	0.70	1046.9	1494	19.0	0.064	0.44	800.6	1830	131.5	0.483	0.64	1158.5	1810	32.9	0.485	0.40	731.3	1830	187.4	0.097
AAEL012298-RA	sterol desaturase	0.16	10.7	67	11.1	0.344	0.15	12.4	82	19.4	0.076	0.42	11.8	28	1.5	0.961	0.40	32.8	82	4.7	0.312
AAEL017049-RA		0.42	268.1	639	37.7	0.540	0.33	259.2	782	88.9	0.165	0.51	296.7	586	22.1	0.826	0.40	312.8	782	81.4	0.068
AAEL003486-RA	hypothetical protein	0.64	17.3	27	0.5	0.458	0.50	16.4	33	1.8	0.828	0.52	19.1	37	1.3	0.945	0.40	13.2	33	5.0	0.377
AAEL007740-RA	hypothetical protein	0.43	15.6	36	2.0	0.771	0.65	28.8	44	1.0	0.928	0.27	17.3	65	6.8	0.490	0.40	17.6	44	15.2	0.336
AAEL007372-RA	GPCR GABA B Family	0.69	12.3	18	0.3	0.642	1.03	22.6	22	0.0	0.809	0.27	13.7	51	5.3	0.766	0.40	8.8	22	11.9	0.561
AAEL014223-RA	vitellogenin receptor (VgR)	0.32	5.8	18	1.6	1.000	0.97	21.2	22	0.0	0.891	0.13	6.4	48	8.3	0.515	0.40	8.8	22	15.3	0.591
AAEL006232-RA	GPCR Orphan/Putative Class D Family	0.46	4.1	9	0.5	0.917	0.48	5.3	11	0.6	0.856	0.38	4.6	12	0.8	0.971	0.40	4.4	11	2.2	0.593
AAEL009638-RA	hypothetical protein	0.91	8.2	9	0.0	0.479	0.60	6.6	11	0.3	1.000	0.61	9.1	15	0.3	0.864	0.40	4.4	11	1.7	0.572
AAEL010041-RA	conserved hypothetical protein	0.18	1.6	9	1.4	0.877	0.52	5.8	11	0.5	0.883	0.14	1.8	13	2.2	0.558	0.40	4.4	11	4.1	0.602
AAEL012396-RA	conserved hypothetical protein	1.01	9.0	9	0.0	0.450	0.24	2.7	11	1.8	0.548	1.67	10.0	6	0.2	0.397	0.40	4.4	11	0.0	0.579
AAEL012207-RE	myosin light chain 1,	0.44	858.6	1944	104.2	0.451	0.44	1036.0	2374	171.5	0.434	0.41	950.1	2342	139.1	0.589	0.40	951.6	2374	404.1	0.063
AAEL010773-RA	Clip-domain serine protease, family E. Protease homologue.	0.79	1126.7	1422	8.2	0.094	0.52	901.1	1736	84.6	0.766	0.61	1246.8	2037	43.8	0.680	0.40	696.1	1736	224.5	0.181
AAEL013184-RA	conserved hypothetical protein	2.59	411.2	159	27.1	0.094	2.21	428.6	194	26.0	0.420	0.47	455.0	969	43.4	1.000	0.40	77.8	194	145.7	0.505
AAEL007859-RA	conserved hypothetical protein	0.34	31.3	91	7.4	0.990	0.36	40.3	111	11.1	0.423	0.38	34.6	91	6.0	0.733	0.40	44.5	111	16.6	0.215
AAEL006777-RA	hypothetical protein	0.25	62.5	255	30.5	0.455	0.31	96.0	311	38.9	0.175	0.32	69.2	217	18.4	0.364	0.40	124.8	311	45.2	0.116
AAEL012613-RA	conserved hypothetical protein	0.18	93.8	512	77.6	0.113	0.31	195.5	624	76.5	0.143	0.23	103.7	442	51.9	0.071	0.40	250.6	624	110.8	0.082
AAEL006832-RA	GPCR Frizzled/Smoothened Family	0.50	11.5	23	0.9	0.750	0.85	23.9	28	0.1	0.812	0.24	12.7	54	6.3	0.606	0.40	11.3	28	13.5	0.491
AAEL009941-RA	hypothetical protein	0.25	5.8	23	2.7	0.874	0.19	5.3	28	5.7	0.320	0.53	6.4	12	0.4	1.000	0.40	11.3	28	1.6	0.485
AAEL012617-RA	hypothetical protein	0.68	15.6	23	0.3	0.476	0.25	7.1	28	4.4	0.388	1.08	17.3	16	0.0	0.399	0.40	11.3	28	0.5	0.430
AAEL010778-RA	conserved hypothetical protein	0.39	91.3	235	15.8	0.757	0.49	140.7	286	15.9	0.749	0.32	101.0	318	27.1	0.427	0.40	115.0	286	66.4	0.123
AAEL001532-RA	FAD NAD binding oxidoreductases	0.31	550.2	1758	161.2	0.829	0.17	365.4	2139	467.6	0.001	0.74	608.8	826	7.5	0.247	0.40	860.5	2139	68.5	0.055
AAEL017099-RA		0.33	19.7	60	5.2	1.000	0.33	23.9	73	8.4	0.414	0.40	21.8	54	3.2	0.887	0.40	29.4	73	9.3	0.288
AAEL001338-RA	helix-loop-helix transcription factor	0.44	16.4	37	2.0	0.747	0.61	27.4	45	1.3	1.000	0.29	18.2	62	5.8	0.551	0.40	18.1	45	13.6	0.332
AAEL005366-RA	hypothetical protein	0.22	8.2	37	4.8	0.694	0.29	13.3	45	5.9	0.435	0.30	9.1	30	2.7	0.679	0.40	18.1	45	6.5	0.390
AAEL008190-RA	bhlh factor math6 (atoh8 protein) (bhlh transcription factor)	0.95	154.6	162	0.0	0.182	0.31	61.0	197	24.5	0.421	1.24	171.1	138	0.8	0.223	0.40	79.3	197	2.8	0.359
AAEL015239-RA	hypothetical protein	0.21	72.4	344	47.0	0.257	0.19	79.6	418	84.3	0.013	0.44	80.1	180	9.0	0.867	0.40	168.4	418	28.5	0.105
AAEL011232-RA	conserved hypothetical protein	0.18	2.5	14	2.2	0.787	0.13	2.2	17	4.4	0.335	0.55	2.7	5	0.2	1.000	0.40	6.9	17	0.6	0.576
AAEL012249-RA	conserved hypothetical protein	0.32	36.2	113	10.1	0.942	0.46	62.4	137	9.1	0.654	0.28	40.0	141	13.7	0.339	0.40	55.3	137	31.7	0.184
AAEL006609-RA	zinc finger protein	0.35	881.6	2486	192.9	0.892	0.20	588.8	3014	596.2	0.003	0.73	975.6	1331	12.5	0.221	0.40	1216.9	3014	111.5	0.052
AAEL011492-RA	conserved hypothetical protein	0.27	18.1	66	7.0	0.791	0.38	30.1	80	7.5	0.519	0.29	20.0	68	6.3	0.510	0.40	32.3	80	14.9	0.276
AAEL006293-RA	conserved hypothetical protein	0.40	13.2	33	2.1	0.891	0.70	27.9	40	0.7	0.905	0.23	14.6	63	7.5	0.323	0.40	16.2	40	15.9	0.342
AAEL008142-RA	hypothetical protein	0.62	32.1	52	1.1	0.336	0.76	47.8	63	0.6	0.716	0.33	35.5	108	8.8	0.589	0.40	25.5	63	22.0	0.254
AAEL007657-RA	low-density lipoprotein receptor (ldl)	0.31	268.9	868	80.6	0.989	0.72	761.3	1051	14.3	1.000	0.17	297.6	1721	255.5	0.588	0.40	424.9	1051	497.8	0.576
AAEL006973-RA	ubiquitin conjugating enzyme 7 interacting protein	0.18	282.1	1539	233.1	0.073	0.35	657.8	1863	193.6	0.190	0.21	312.2	1487	191.7	0.016	0.40	753.3	1863	394.6	0.058
AAEL006240-RA	purple acid phosphatase, putative	0.60	2252.6	3736	89.2	0.076	0.21	967.4	4522	829.7	0.005	1.14	2492.7	2187	4.5	0.010	0.40	1828.7	4522	61.5	0.050
AAEL008351-RA	POSSIBLE INTEGRAL MEMBRANE EFFLUX PROTEIN EFPA, putative	1.50	671.9	447	10.8	0.000	0.89	480.4	541	1.1	0.345	0.68	743.5	1086	14.7	0.324	0.40	218.8	541	101.7	0.065
AAEL006279-RA	hypothetical protein	0.94	58.4	62	0.0	0.323	0.97	72.5	75	0.0	0.723	0.39	64.6	164	10.2	0.915	0.40	30.3	75	29.0	0.469
AAEL007087-RA	leucine-rich transmembrane protein	0.28	1712.3	6100	635.1	0.569	0.30	2211.3	7371	954.4	0.067	0.38	1894.8	4999	332.0	0.448	0.41	2985.9	7371	913.5	0.049
AAEL004575-RA	beta-galactosidase	0.47	794.5	1675	77.4	0.322	0.38	761.7	2024	190.5	0.228	0.51	879.1	1722	63.6	0.898	0.41	819.9	2024	237.0	0.055
AAEL008227-RA	short-chain dehydrogenase	0.37	467.1	1267	92.8	0.813	0.22	332.6	1530	276.8	0.010	0.69	516.9	752	10.0	0.297	0.41	620.2	1530	69.9	0.061
AAEL006548-RA	hypothetical protein	0.56	29.6	53	1.6	0.431	0.49	31.4	64	3.6	0.765	0.46	32.8	71	3.3	0.974	0.41	25.9	64	10.9	0.272
AAEL009876-RA	hypothetical protein	0.19	26.3	135	19.6	0.307	0.30	48.2	163	21.5	0.215	0.27	29.1	109	11.3	0.281	0.41	66.1	163	25.4	0.186
AAEL008304-RA	hypothetical protein	0.98	113.5	116	0.0	0.111	1.48	206.6	140	3.8	0.249	0.27	125.6	467	48.1	0.438	0.41	56.8	140	108.5	0.304
AAEL011837-RA	cAMP-dependent protein kinase catalytic subunit	0.57	16.4	29	0.8	0.537	0.49	17.3	35	1.9	0.799	0.47	18.2	39	1.8	0.989	0.41	14.2	35	5.9	0.378
AAEL013401-RA	kinesin heavy chain	0.60	17.3	29	0.7	0.694	0.86	30.1	35	0.1	0.901	0.28	19.1	68	6.7	0.777	0.41	14.2	35	15.4	0.565
AAEL010675-RA	hypothetical protein	1.19	847.1	709	2.9	0.000	0.52	447.2	855	40.8	0.741	0.93	937.4	1011	0.6	0.055	0.41	347.1	855	52.5	0.062
AAEL004399-RA	GPCR Glycoprotein Hormone Family	0.24	8.2	34	4.1	0.730	0.80	32.7	41	0.3	0.748	0.12	9.1	74	13.3	0.099	0.41	16.6	41	24.2	0.357
AAEL002572-RA	myosin regulatory light chain 2 (mlc-2)	0.50	7940.4	15766	634.2	0.222	0.56	10634.9	19006	749.8	0.864	0.37	8786.8	24042	1688.3	0.364	0.41	7717.4	19006	4523.8	0.050
AAEL005401-RB	conserved hypothetical protein	1.42	1311.8	925	15.9	0.000	0.43	477.7	1115	83.5	0.390	1.34	1451.6	1080	12.4	0.003	0.41	452.8	1115	14.4	0.058
AAEL006726-RA	innexin	0.54	114.3	210	6.9	0.758	0.76	192.9	253	2.5	0.988	0.29	126.5	436	41.3	0.823	0.41	102.8	253	96.7	0.584
AAEL001892-RA	conserved hypothetical protein	1.20	2175.3	1808	8.1	0.030	0.38	831.2	2178	200.4	0.468	1.28	2407.2	1879	14.8	0.094	0.41	885.0	2178	32.2	0.251
AAEL012207-RB	myosin light chain 1,	0.41	1459.0	3540	215.9	0.547	0.46	1964.9	4263	275.2	0.494	0.36	1614.5	4442	314.5	0.358	0.41	1732.8	4263	839.5	0.051
AAEL010524-RA	hypothetical protein	0.27	1074.1	3981	432.4	0.481	0.34	1632.7	4792	524.4	0.140	0.32	1188.6	3691	308.8	0.207	0.41	1948.7	4792	763.1	0.052
AAEL008510-RA	sphingosine kinase a, b	1.33	222.9	168	1.8	0.252	0.52	105.3	202	9.7	0.857	1.04	246.6	238	0.0	0.505	0.41	82.2	202	9.2	0.510
AAEL007385-RA	Ferritin subunit Precursor (EC 1.16.3.1)(Ferritin heavy chain-like protein)(AeFer(H))	0.51	7885.3	15368	590.4	0.194	0.25	4597.3	18478	2945.4	0.017	0.84	8725.8	10393	33.1	0.090	0.41	7522.5	18478	674.1	0.049
AAEL001299-RA	conserved hypothetical protein	0.11	9.9	89	17.9	0.099	0.25	27.0	107	16.8	0.201	0.18	10.9	61	8.8	0.156	0.41	43.6	107	17.4	0.264
AAEL006467-RA	alcohol dehydrogenase	1.28	145.6	114	0.9	0.058	1.65	226.5	137	6.5	0.224	0.31	161.1	512	44.1	0.617	0.41	55.8	137	107.6	0.329
AAEL008898-RA	sulfotransferase (sult)	0.39	415.3	1071	72.4	0.731	0.28	362.3	1287	179.7	0.076	0.56	459.6	819	23.4	0.751	0.41	524.2	1287	101.0	0.089
AAEL002457-RB	conserved hypothetical protein	0.19	28.8	154	23.0	0.255	0.26	48.2	185	28.1	0.138	0.29	31.9	109	10.2	0.376	0.41	75.4	185	24.1	0.180
AAEL012207-RC	myosin light chain 1,	0.42	1007.5	2426	146.0	0.542	0.45	1323.9	2914	193.9	0.473	0.37	1114.8	2993	204.2	0.402	0.41	1187.5	2914	554.7	0.054
AAEL012840-RA	stathmin	0.32	60.0	189	17.0	0.979	0.42	94.2	227	18.0	0.728	0.31	66.4	213	18.5	0.750	0.41	92.5	227	45.0	0.463
AAEL007299-RA	cadherin, putative	0.24	18.9	80	9.9	0.588	0.44	42.0	96	6.9	0.646	0.22	20.9	95	11.8	0.223	0.41	39.2	96	24.6	0.248
AAEL005375-RA	glucosyl/glucuronosyl transferases	0.33	21.4	65	5.6	1.000	0.41	32.3	78	6.2	0.603	0.32	23.7	73	6.1	0.587	0.41	31.8	78	15.0	0.277
AAEL006681-RA	conserved hypothetical protein	0.44	13.2	30	1.6	0.806	0.63	22.6	36	1.0	0.996	0.29	14.6	51	4.9	0.687	0.41	14.7	36	11.4	0.456
AAEL008511-RA	hypothetical protein	0.33	9.9	30	2.6	1.000	0.58	20.8	36	1.3	0.941	0.23	10.9	47	5.6	0.671	0.41	14.7	36	11.8	0.549
AAEL001193-RA	regulator of g protein signaling	0.16	3.3	20	3.3	0.667	0.26	6.2	24	3.7	0.502	0.26	3.6	14	1.5	0.761	0.41	9.8	24	3.3	0.524
AAEL008720-RA	conserved hypothetical protein	0.49	9.9	20	0.8	0.759	0.33	8.0	24	2.7	0.596	0.61	10.9	18	0.4	0.836	0.41	9.8	24	2.0	0.481
AAEL001741-RA	hypothetical protein	1.59	23.9	15	0.5	0.056	1.11	19.9	18	0.0	0.567	0.59	26.4	45	1.1	0.854	0.41	7.3	18	5.2	0.415
AAEL001828-RA	hypothetical protein	0.33	4.9	15	1.3	1.000	0.25	4.4	18	2.9	0.497	0.55	5.5	10	0.3	1.000	0.41	7.3	18	1.3	0.551
AAEL002005-RA	cytochrome P450	0.77	11.5	15	0.1	0.452	0.61	11.1	18	0.5	1.000	0.51	12.7	25	0.9	0.989	0.41	7.3	18	3.4	0.485
AAEL009523-RA	hypothetical protein	0.49	7.4	15	0.6	0.867	1.52	27.4	18	0.6	0.770	0.13	8.2	62	10.8	0.546	0.41	7.3	18	19.8	0.619
AAEL012528-RA	tetraspanin, putative	0.82	12.3	15	0.1	0.404	0.61	11.1	18	0.5	1.000	0.55	13.7	25	0.8	0.868	0.41	7.3	18	3.2	0.494
AAEL004145-RA	conserved hypothetical protein	0.58	5.8	10	0.3	0.734	0.92	11.1	12	0.0	0.835	0.25	6.4	25	2.7	0.677	0.41	4.9	12	6.0	0.559
AAEL005648-RA	Clip-domain serine protease, family B. Protease homologue.	0.49	4.9	10	0.4	0.853	0.41	4.9	12	1.0	0.769	0.50	5.5	11	0.4	1.000	0.41	4.9	12	1.6	0.589
AAEL007669-RA	oxidoreductase	0.74	7.4	10	0.1	0.593	0.44	5.3	12	0.8	0.826	0.68	8.2	12	0.2	0.805	0.41	4.9	12	1.1	0.579
AAEL014297-RA	xenotropic and polytropic murine leukemia virus receptor xpr1	0.99	9.9	10	0.0	0.366	0.96	11.5	12	0.0	0.781	0.42	10.9	26	1.5	1.000	0.41	4.9	12	4.3	0.543
AAEL001373-RA	lim homeobox protein	0.49	2.5	5	0.2	0.971	0.44	2.7	6	0.4	0.839	0.46	2.7	6	0.3	1.000	0.41	2.4	6	0.9	0.671
AAEL001735-RA	pupal cuticle protein 78E, putative	0.49	2.5	5	0.2	0.968	0.22	1.3	6	1.1	0.630	0.91	2.7	3	0.0	0.923	0.41	2.4	6	0.2	0.674
AAEL002403-RA	hypothetical protein	0.82	4.1	5	0.0	0.718	0.37	2.2	6	0.6	0.782	0.91	4.6	5	0.0	0.819	0.41	2.4	6	0.3	0.669
AAEL003869-RA	conserved hypothetical protein	0.49	2.5	5	0.2	0.956	0.81	4.9	6	0.0	1.000	0.25	2.7	11	1.2	0.812	0.41	2.4	6	2.7	0.666
AAEL003905-RA	alkaline phosphatase	2.14	10.7	5	0.5	0.198	0.66	4.0	6	0.1	1.000	1.31	11.8	9	0.1	0.489	0.41	2.4	6	0.1	0.637
AAEL005133-RA	tetratricopeptide repeat protein, tpr	0.33	1.6	5	0.4	1.000	0.52	3.1	6	0.3	0.877	0.26	1.8	7	0.7	0.896	0.41	2.4	6	1.7	0.675
AAEL005483-RA	conserved hypothetical protein	0.66	3.3	5	0.1	0.829	0.37	2.2	6	0.6	0.781	0.73	3.6	5	0.0	0.925	0.41	2.4	6	0.4	0.671
AAEL006335-RA	conserved hypothetical protein	0.49	2.5	5	0.2	0.964	0.59	3.5	6	0.2	1.000	0.34	2.7	8	0.6	0.967	0.41	2.4	6	1.6	0.669
AAEL007424-RA	phospholipid scramblase, putative	0.66	3.3	5	0.1	0.818	0.66	4.0	6	0.1	1.000	0.40	3.6	9	0.5	1.000	0.41	2.4	6	1.6	0.664
AAEL007832-RA	GPCR Muscarinic Acetylcholine Family	0.49	2.5	5	0.2	0.961	0.81	4.9	6	0.0	1.000	0.25	2.7	11	1.2	0.764	0.41	2.4	6	2.7	0.658
AAEL008357-RA	conserved hypothetical protein	0.66	3.3	5	0.1	0.824	0.59	3.5	6	0.2	1.000	0.46	3.6	8	0.4	1.000	0.41	2.4	6	1.2	0.667
AAEL010193-RA	conserved hypothetical protein	0.33	1.6	5	0.4	1.000	0.37	2.2	6	0.6	0.779	0.36	1.8	5	0.4	1.000	0.41	2.4	6	0.9	0.679
AAEL012717-RA	WD-repeat protein	0.99	4.9	5	0.0	0.598	0.44	2.7	6	0.4	0.826	0.91	5.5	6	0.0	0.809	0.41	2.4	6	0.3	0.661
AAEL013322-RA	conserved hypothetical protein	0.66	3.3	5	0.1	0.828	0.37	2.2	6	0.6	0.781	0.73	3.6	5	0.0	0.929	0.41	2.4	6	0.4	0.672
AAEL013436-RA	conserved hypothetical protein	0.82	4.1	5	0.0	0.694	0.59	3.5	6	0.2	1.000	0.57	4.6	8	0.2	0.995	0.41	2.4	6	1.0	0.664
AAEL013476-RA	elastase-2, putative	0.66	3.3	5	0.1	0.895	6.78	40.7	6	7.9	0.754	0.04	3.6	92	23.5	0.515	0.41	2.4	6	37.9	0.688
AAEL014714-RA	conserved hypothetical protein	4.77	23.9	5	3.1	0.013	1.03	6.2	6	0.0	0.783	1.89	26.4	14	0.9	0.170	0.41	2.4	6	0.0	0.592
AAEL015180-RA	smooth muscle caldesmon, putative	0.66	3.3	5	0.1	0.832	0.29	1.8	6	0.8	0.713	0.91	3.6	4	0.0	0.856	0.41	2.4	6	0.2	0.672
AAEL017111-RA	hypothetical protein	0.66	3.3	5	0.1	0.808	0.44	2.7	6	0.4	0.821	0.61	3.6	6	0.1	1.000	0.41	2.4	6	0.7	0.668
AAEL002597-RB	conserved hypothetical protein	0.65	629.1	967	17.3	0.054	0.47	549.4	1160	70.5	0.566	0.56	696.2	1242	35.6	0.645	0.41	473.3	1160	153.3	0.063
AAEL012207-RA	myosin light chain 1,	0.43	1485.3	3440	192.6	0.475	0.47	1938.4	4123	254.9	0.536	0.38	1643.6	4382	295.8	0.422	0.41	1683.9	4123	807.6	0.059
AAEL008356-RA	hypothetical protein	1.32	241.0	182	2.0	0.005	0.81	176.1	218	1.4	0.609	0.67	266.7	398	6.0	0.497	0.41	89.1	218	38.5	0.171
AAEL014450-RA	peptidyl-glycine alpha-amidating monooxygenase	0.25	67.4	268	31.2	0.508	0.40	127.4	321	27.6	0.431	0.26	74.6	288	30.8	0.197	0.41	131.2	321	68.4	0.121
AAEL014312-RA	cubulin	0.35	1152.2	3334	268.3	0.959	0.59	2368.8	3991	130.4	1.000	0.24	1275.0	5355	620.2	0.026	0.41	1632.0	3991	1332.7	0.053
AAEL008678-RA	conserved hypothetical protein	0.80	37.0	46	0.2	0.574	0.63	34.5	55	1.5	1.000	0.53	41.0	78	2.7	0.919	0.41	22.5	55	10.4	0.578
AAEL006190-RA	conserved hypothetical protein	0.36	127.5	353	26.7	0.876	0.30	128.3	422	53.8	0.144	0.49	141.1	290	12.0	0.888	0.41	172.8	422	42.1	0.102
AAEL001892-RC	conserved hypothetical protein	1.26	1649.8	1311	9.2	0.027	0.39	613.1	1567	138.3	0.500	1.32	1825.6	1386	13.7	0.088	0.41	641.7	1567	20.6	0.262
AAEL004589-RA	small calcium-binding mitochondrial carrier, putative	0.31	1097.9	3556	331.7	0.796	0.28	1170.4	4250	608.3	0.039	0.46	1215.0	2646	124.3	0.843	0.41	1740.6	4250	406.9	0.056
AAEL009458-RA	syntaxin 4,	11.63	418.6	36	87.5	0.002	0.65	27.9	43	1.0	1.000	7.35	463.2	63	77.2	0.014	0.41	17.6	43	32.4	0.489
AAEL005401-RA	conserved hypothetical protein	1.40	1294.5	922	14.9	0.000	0.43	475.1	1101	81.3	0.405	1.33	1432.5	1074	11.7	0.003	0.41	451.3	1101	14.9	0.062
AAEL004255-RA	zinc finger protein	0.24	32.1	134	16.4	0.530	0.28	45.1	160	22.3	0.185	0.35	35.5	102	7.7	0.557	0.41	65.6	160	19.9	0.195
AAEL013239-RA	bone morphogenetic protein	0.51	4331.7	8434	323.2	0.286	0.28	2857.1	10070	1393.4	0.097	0.74	4793.4	6459	56.4	0.267	0.41	4128.4	10070	529.5	0.106
AAEL002412-RA	monocarboxylate transporter	0.84	454.0	543	1.9	0.013	0.34	217.6	648	72.4	0.152	1.02	502.4	492	0.0	0.038	0.41	265.8	648	19.8	0.075
AAEL017529-RA		0.35	39.5	114	9.1	0.991	0.28	38.0	136	19.1	0.197	0.51	43.7	86	3.2	0.908	0.41	55.8	136	11.9	0.206
AAEL004710-RB	spingomyelin synthetase	0.11	23.9	208	41.2	0.026	0.40	100.4	248	20.6	0.455	0.12	26.4	227	42.0	0.003	0.41	101.8	248	75.4	0.149
AAEL008547-RA	conserved hypothetical protein	0.66	17.3	26	0.4	0.441	0.39	11.9	31	2.8	0.638	0.71	19.1	27	0.3	0.651	0.41	12.7	31	2.4	0.419
AAEL001604-RA	guanine nucleotide exchange factor	0.49	185.0	375	15.8	0.318	0.47	207.9	447	28.3	0.587	0.44	204.8	470	24.5	0.832	0.41	183.6	447	76.0	0.093
AAEL013355-RA	hypothetical protein	0.45	91.3	204	10.7	0.528	0.38	92.5	243	22.5	0.392	0.48	101.0	209	8.8	0.903	0.41	99.9	243	30.5	0.136
AAEL005256-RB	hypothetical protein	0.55	11.5	21	0.7	0.681	0.50	12.4	25	1.4	0.866	0.46	12.7	28	1.3	1.000	0.41	10.3	25	4.3	0.505
AAEL010956-RA	conserved hypothetical protein	0.26	209.7	804	90.4	0.468	0.27	256.6	957	141.1	0.053	0.40	232.1	580	35.3	0.659	0.41	393.6	957	101.3	0.076
AAEL010342-RA	racGTPase-activating protein	0.60	44.4	74	1.8	0.568	0.74	65.0	88	1.1	0.892	0.33	49.1	147	11.7	0.785	0.41	36.2	88	29.6	0.473
AAEL008853-RB	choline/ethanolamine kinase	0.59	377.5	645	17.0	0.123	0.47	364.0	767	46.4	0.569	0.51	417.7	823	30.8	0.915	0.41	315.7	767	114.0	0.074
AAEL003129-RA	neuroligin,	0.22	76.5	340	43.9	0.323	0.25	100.4	404	64.5	0.057	0.37	84.6	227	15.5	0.552	0.41	166.4	404	42.0	0.115
AAEL014537-RA	maltose phosphorylase	7.45	238.5	32	41.4	0.000	1.39	52.6	38	0.7	0.139	2.22	263.9	119	12.7	0.001	0.41	15.7	38	0.6	0.194
AAEL000571-RA	hypothetical protein	0.21	3.3	16	2.2	0.788	0.75	14.2	19	0.2	0.946	0.11	3.6	32	6.0	0.215	0.41	7.8	19	10.7	0.506
AAEL005153-RA	hypothetical protein	0.21	3.3	16	2.2	0.831	0.47	8.8	19	1.2	0.835	0.18	3.6	20	2.9	0.564	0.41	7.8	19	5.7	0.548
AAEL012380-RA	PeptidoglycanRecognition Protein (Long)	0.14	51.0	375	68.2	0.034	0.19	84.0	445	90.4	0.012	0.30	56.4	190	17.5	0.256	0.41	183.6	445	41.5	0.119
AAEL010147-RA	conserved hypothetical protein	0.26	192.4	745	84.6	0.447	0.37	327.8	884	85.2	0.248	0.29	213.0	741	71.0	0.144	0.41	364.7	884	165.3	0.077
AAEL010187-RA	conserved hypothetical protein	0.15	73.2	488	84.1	0.038	0.31	178.3	579	72.6	0.133	0.20	81.0	403	53.8	0.027	0.41	238.9	579	109.2	0.097
AAEL008580-RA	conserved hypothetical protein	0.73	86.4	118	1.2	0.504	0.63	88.5	140	3.6	1.000	0.48	95.6	200	8.6	0.935	0.41	57.8	140	29.5	0.518
AAEL005800-RA	Clip-domain serine protease, family E. Protease homologue.	9.44	1217.2	129	235.2	0.000	1.13	172.5	153	0.3	0.247	3.45	1346.9	390	125.7	0.000	0.41	63.1	153	28.7	0.147
AAEL010527-RA	endo beta n-acetylglucosaminidase	0.58	364.3	631	17.4	0.135	0.27	202.2	748	109.3	0.050	0.88	403.2	457	0.8	0.095	0.41	308.9	748	26.6	0.079
AAEL011472-RA	hypothetical protein	0.58	22.2	38	1.0	0.675	0.84	37.6	45	0.2	0.880	0.29	24.6	85	8.1	0.760	0.41	18.6	45	18.9	0.543
AAEL009744-RA	conserved hypothetical protein	0.64	31.3	49	1.0	0.343	0.34	19.5	58	6.5	0.427	0.79	34.6	44	0.3	0.454	0.41	24.0	58	3.3	0.312
AAEL004165-RA	bone morphogenetic protein receptor type II, putative	0.39	46.9	120	8.0	0.785	0.55	78.7	142	5.8	0.919	0.29	51.9	178	16.8	0.337	0.41	58.7	142	39.3	0.183
AAEL010967-RA	tetraspanin, putative	0.41	560.1	1375	85.6	0.598	0.46	755.1	1627	103.5	0.537	0.36	619.8	1707	121.1	0.400	0.41	673.1	1627	322.9	0.080
AAEL013395-RB	hypothetical protein	0.38	238.5	628	43.9	0.751	0.44	325.6	743	53.2	0.480	0.36	263.9	736	53.2	0.455	0.41	307.4	743	140.6	0.081
AAEL008915-RA	sodium-and chloride-activated ATP-sensitive potassium channel	0.16	15.6	99	16.5	0.288	0.33	38.5	117	13.4	0.434	0.20	17.3	87	11.7	0.263	0.41	48.5	117	23.7	0.310
AAEL007079-RA	conserved hypothetical protein	0.22	7.4	33	4.3	0.714	0.40	15.5	39	3.4	0.673	0.23	8.2	35	4.1	0.513	0.41	16.2	39	8.8	0.424
AAEL003620-RA	hypothetical protein	0.07	1.6	22	5.1	0.308	0.32	8.4	26	3.1	0.554	0.10	1.8	19	3.8	0.221	0.41	10.8	26	6.7	0.502
AAEL010175-RA	conserved hypothetical protein	0.30	6.6	22	2.1	0.995	0.53	13.7	26	1.2	0.901	0.23	7.3	31	3.6	0.558	0.41	10.8	26	7.8	0.475
AAEL001344-RA	pair-rule protein odd-paired	0.30	3.3	11	1.1	1.000	0.24	3.1	13	2.2	0.544	0.52	3.6	7	0.2	1.000	0.41	5.4	13	0.9	0.603
AAEL013776-RA	predicted protein	0.30	231.1	767	73.7	0.740	0.45	407.4	906	61.6	0.549	0.28	255.7	921	91.6	0.170	0.41	375.4	906	209.9	0.078
AAEL001503-RA	sodium/hydrogen exchanger 3 (nhe3)	0.27	83.9	311	33.8	0.842	0.97	354.8	367	0.1	0.725	0.12	92.8	802	148.5	0.201	0.41	152.2	367	266.9	0.479
AAEL006006-RA	swiprosin	0.27	146.4	539	58.1	0.556	0.28	180.0	636	88.2	0.092	0.40	162.0	407	25.0	0.733	0.41	263.8	636	71.4	0.094
AAEL010422-RA	replication-associated histone mRNA stem loop-binding protein, putative	0.30	56.7	189	18.2	0.905	0.50	111.5	223	11.9	0.849	0.25	62.8	252	28.0	0.480	0.41	92.5	223	61.2	0.385
AAEL002833-RA	cathepsin l	0.49	32338.2	65575	2774.1	0.239	0.19	14587.2	77342	15722.6	0.002	1.09	35785.1	32977	26.1	0.013	0.42	32098.6	77342	1098.7	0.054
AAEL012532-RC	tetraspanin 29fb	0.91	60.9	67	0.1	0.258	0.60	47.3	79	2.5	1.000	0.63	67.3	107	2.1	0.711	0.42	32.8	79	11.3	0.433
AAEL013807-RA	conserved hypothetical protein	0.30	79.8	263	25.1	0.806	0.30	92.9	310	40.2	0.139	0.42	88.3	210	11.7	0.731	0.42	128.7	310	35.1	0.128
AAEL010095-RA	conserved hypothetical protein	1.15	277.2	241	0.6	0.002	0.43	122.1	284	21.1	0.461	1.11	306.7	276	0.4	0.029	0.42	118.0	284	8.5	0.105
AAEL008513-RA	hypothetical protein	0.44	278.8	636	34.6	0.478	0.27	199.5	749	111.2	0.049	0.68	308.5	451	6.1	0.336	0.42	311.3	749	42.3	0.084
AAEL004621-RA	hypothetical protein	0.22	88.8	412	55.1	0.254	0.44	211.0	485	35.3	0.515	0.21	98.3	477	62.4	0.041	0.42	201.7	485	127.7	0.104
AAEL004390-RA	heme peroxidase	0.60	701.5	1163	27.7	0.698	0.62	844.4	1369	39.0	1.000	0.41	776.3	1909	112.9	0.972	0.42	569.3	1369	328.7	0.585
AAEL003960-RA	arylsulfatase b	0.36	46.9	130	9.8	0.905	0.33	50.0	153	17.7	0.276	0.46	51.9	113	5.3	0.965	0.42	63.6	153	17.4	0.194
AAEL013678-RA	mannosyl-oligosaccharide alpha-1,2-mannosidase	0.17	315.8	1839	291.3	0.048	0.20	437.0	2164	416.7	0.006	0.35	349.5	988	72.8	0.413	0.42	900.2	2164	190.7	0.069
AAEL001349-RA	zinc finger protein	0.27	9.0	34	3.7	0.856	0.20	8.0	40	7.8	0.247	0.56	10.0	18	0.5	0.947	0.42	16.6	40	2.2	0.433
AAEL006997-RA	hypothetical protein	0.53	9.0	17	0.6	0.706	0.44	8.8	20	1.4	0.762	0.50	10.0	20	0.8	1.000	0.42	8.3	20	2.8	0.505
AAEL008338-RA	ion channel nompc	0.19	3.3	17	2.5	0.765	0.40	8.0	20	1.7	0.726	0.20	3.6	18	2.4	0.576	0.42	8.3	20	4.9	0.539
AAEL014134-RA	kinesin heavy chain	0.53	9.0	17	0.6	0.720	0.42	8.4	20	1.6	0.760	0.53	10.0	19	0.6	0.944	0.42	8.3	20	2.5	0.512
AAEL801307-RA	conserved hypothetical protein	0.73	12.3	17	0.2	0.488	0.27	5.3	20	3.0	0.482	1.14	13.7	12	0.0	0.436	0.42	8.3	20	0.3	0.511
AAEL011508-RA	conserved hypothetical protein	0.32	114.3	359	32.2	0.892	0.34	144.6	422	45.8	0.229	0.39	126.5	327	21.0	0.551	0.42	175.7	422	58.8	0.132
AAEL011290-RA	hypothetical protein	0.21	8.2	40	5.6	0.640	0.40	19.0	47	3.9	0.699	0.21	9.1	43	5.5	0.468	0.42	19.6	47	11.4	0.429
AAEL009658-RC	alpha,alpha-trehalase	0.27	157.1	583	63.4	0.767	0.53	360.5	685	32.2	0.888	0.21	173.8	815	103.7	0.295	0.42	285.4	685	214.6	0.334
AAEL014350-RA	hypothetical protein	0.37	88.0	241	17.9	0.849	0.23	66.4	283	47.8	0.052	0.65	97.4	150	2.6	0.496	0.42	118.0	283	15.2	0.141
AAEL008657-RB	midline fasciclin	0.40	1261.6	3124	197.4	0.582	0.42	1555.3	3668	280.2	0.382	0.40	1396.1	3516	216.5	0.576	0.42	1529.2	3668	618.0	0.061
AAEL009857-RB	conserved hypothetical protein	0.49	226.2	460	19.6	0.316	0.28	152.6	540	75.1	0.080	0.73	250.3	345	3.5	0.266	0.42	225.2	540	29.4	0.097
AAEL014635-RA	engrailed	0.25	5.8	23	2.7	0.857	0.52	14.2	27	1.3	0.882	0.20	6.4	32	4.3	0.422	0.42	11.3	27	8.7	0.471
AAEL012207-RD	myosin light chain 1,	0.42	1870.2	4463	264.2	0.529	0.47	2480.2	5238	318.7	0.552	0.37	2069.5	5607	387.9	0.400	0.42	2184.6	5238	1046.8	0.069
AAEL004935-RA	nicotinic acetylcholine receptor, beta-2 subunit, putative	0.51	480.3	951	38.0	0.339	0.51	572.4	1116	56.1	0.735	0.41	531.5	1294	75.2	0.667	0.42	465.5	1116	220.9	0.134
AAEL014815-RA	vacuolar protein sorting-associated protein (vps13)	0.43	176.8	415	23.8	0.557	0.37	182.2	487	46.3	0.285	0.47	195.7	412	18.0	1.000	0.42	203.1	487	61.2	0.099
AAEL007807-RA	cytochrome P450	0.29	936.7	3202	318.3	0.645	0.15	549.0	3757	909.4	0.000	0.84	1036.6	1241	4.2	0.117	0.42	1567.4	3757	81.4	0.063
AAEL008051-RA	hypothetical protein	0.11	9.0	81	16.2	0.120	0.16	15.0	95	21.9	0.062	0.29	10.0	34	3.2	0.505	0.42	39.6	95	7.5	0.307
AAEL014422-RA	syntrophin	0.27	37.8	139	15.0	0.676	0.56	90.7	163	6.5	0.907	0.20	41.9	205	27.0	0.075	0.42	68.0	163	55.1	0.178
AAEL004238-RA	conserved hypothetical protein	0.40	11.5	29	1.9	0.894	0.35	11.9	34	3.6	0.580	0.47	12.7	27	1.2	1.000	0.42	14.2	34	4.0	0.437
AAEL001749-RA	ventrhoid transmembrane protein, putative	0.40	25.5	64	4.1	0.807	0.45	33.6	75	5.1	0.687	0.37	28.2	76	5.2	0.741	0.42	31.3	75	14.1	0.289
AAEL002614-RA	equilibrative nucleoside transporter	0.48	30.4	64	2.9	0.592	0.45	33.6	75	5.1	0.688	0.44	33.7	76	3.8	0.978	0.42	31.3	75	12.1	0.281
AAEL001000-RA	1-acyl-sn-glycerol-3-phosphate acyltransferase	0.31	21.4	70	6.6	0.908	0.49	40.3	82	4.6	0.803	0.26	23.7	91	9.7	0.379	0.42	34.3	82	21.6	0.280
AAEL006442-RA	conserved hypothetical protein	1.17	41.1	35	0.1	0.056	0.56	23.0	41	1.6	0.918	0.88	45.5	52	0.1	0.359	0.42	17.1	41	3.1	0.323
AAEL007517-RA	oviductin	0.31	10.7	35	3.3	0.983	0.85	34.9	41	0.1	0.789	0.15	11.8	79	12.8	0.311	0.42	17.1	41	24.2	0.483
AAEL014349-RA	Clip-domain serine protease, family B.	0.52	651.4	1263	47.9	0.263	0.21	313.2	1479	273.8	0.018	1.02	720.8	708	0.0	0.047	0.42	618.2	1479	28.7	0.109
AAEL006292-RA	sarcolemmal associated protein-2, putative	0.51	41.9	82	3.2	0.443	0.61	58.4	96	2.9	1.000	0.35	46.4	132	9.8	0.539	0.42	40.1	96	25.6	0.223
AAEL008860-RA	conserved hypothetical protein	0.16	13.2	82	13.6	0.254	0.52	49.5	96	4.7	0.844	0.13	14.6	112	19.6	0.041	0.42	40.1	96	36.0	0.265
AAEL014699-RA	ABC transporter	0.51	769.0	1519	60.3	0.231	0.42	738.7	1778	141.1	0.357	0.51	850.9	1670	61.9	0.870	0.42	743.5	1778	230.4	0.069
AAEL010301-RA	conserved hypothetical protein	0.27	74.0	276	30.2	0.585	0.24	76.1	323	54.3	0.057	0.48	81.9	172	7.5	0.946	0.42	135.1	323	25.5	0.138
AAEL002597-RA	conserved hypothetical protein	0.65	685.9	1063	19.7	0.057	0.46	568.9	1244	81.7	0.503	0.59	759.0	1286	31.4	0.543	0.42	520.3	1244	148.7	0.072
AAEL009640-RA	conserved hypothetical protein	0.37	78.1	212	15.5	0.854	0.39	96.4	248	22.1	0.382	0.40	86.5	218	13.5	0.674	0.42	103.8	248	38.4	0.144
AAEL007997-RA	conserved hypothetical protein	0.29	17.3	59	5.9	0.975	1.80	123.9	69	4.6	0.735	0.07	19.1	280	63.0	0.346	0.42	28.9	69	105.9	0.614
AAEL005448-RA	tyrosine-protein kinase	0.14	9.9	71	12.8	0.312	0.54	44.7	83	3.7	0.920	0.11	10.9	101	19.3	0.102	0.42	34.8	83	34.3	0.396
AAEL012577-RA	conserved hypothetical protein	0.15	169.4	1123	192.8	0.022	0.26	335.7	1312	203.2	0.035	0.25	187.5	759	85.0	0.061	0.42	549.7	1312	185.2	0.079
AAEL017078-RA		0.57	102.8	179	5.0	0.605	0.93	194.2	209	0.2	0.770	0.26	113.8	439	46.9	0.649	0.42	87.6	209	104.2	0.503
AAEL001031-RA	conserved hypothetical protein	0.11	28.0	257	52.1	0.016	0.26	77.4	300	46.1	0.105	0.18	30.9	175	25.6	0.053	0.42	125.8	300	50.2	0.156
AAEL006701-RA	conserved hypothetical protein	0.38	20.6	54	3.8	0.883	0.48	30.5	63	3.6	0.833	0.33	22.8	69	5.6	0.799	0.42	26.4	63	14.0	0.471
AAEL000885-RA	cytoplasmic dynein heavy chain	0.27	8.2	30	3.2	0.942	0.68	23.9	35	0.7	0.985	0.17	9.1	54	8.2	0.495	0.42	14.7	35	15.8	0.551
AAEL001936-RA	conserved hypothetical protein	0.41	12.3	30	1.8	0.839	0.95	33.2	35	0.0	0.615	0.18	13.7	75	10.8	0.192	0.42	14.7	35	21.2	0.375
AAEL005575-RA	transient receptor potential channel 4,	0.82	9.9	12	0.0	0.449	0.66	9.3	14	0.3	1.000	0.52	10.9	21	0.7	0.984	0.42	5.9	14	2.8	0.546
AAEL010367-RA	aldehyde oxidase	0.48	5.8	12	0.5	0.832	0.60	8.4	14	0.4	1.000	0.34	6.4	19	1.5	0.883	0.42	5.9	14	3.8	0.572
AAEL011513-RA	conserved hypothetical protein	0.55	6.6	12	0.4	0.756	0.63	8.8	14	0.4	1.000	0.36	7.3	20	1.4	0.934	0.42	5.9	14	3.8	0.563
AAEL011924-RA	conserved hypothetical protein	0.34	4.1	12	1.0	1.000	0.38	5.3	14	1.3	0.736	0.38	4.6	12	0.8	0.985	0.42	5.9	14	2.2	0.587
AAEL013759-RA	hexamerin 2 beta	1.03	12.3	12	0.0	0.378	0.92	12.8	14	0.0	0.888	0.47	13.7	29	1.3	0.964	0.42	5.9	14	4.4	0.567
AAEL000002-RA	hypothetical protein	0.82	4.9	6	0.0	0.633	0.82	5.8	7	0.0	0.993	0.42	5.5	13	0.7	1.000	0.42	2.9	7	2.2	0.649
AAEL002997-RA	Clip-domain serine protease, family D.	0.96	5.8	6	0.0	0.580	0.38	2.7	7	0.7	0.773	1.06	6.4	6	0.0	0.694	0.42	2.9	7	0.2	0.654
AAEL005151-RA	hypothetical protein	1.64	9.9	6	0.2	0.248	0.95	6.6	7	0.0	0.878	0.73	10.9	15	0.1	0.787	0.42	2.9	7	1.3	0.624
AAEL011726-RA	hypothetical protein	0.96	5.8	6	0.0	0.593	0.32	2.2	7	0.8	0.702	1.27	6.4	5	0.0	0.635	0.42	2.9	7	0.1	0.653
AAEL013123-RA	GTP-binding protein alpha subunit, gna	1.10	6.6	6	0.0	0.439	1.26	8.8	7	0.1	0.729	0.36	7.3	20	1.4	0.911	0.42	2.9	7	3.8	0.629
AAEL013580-RA	conserved hypothetical protein	0.41	2.5	6	0.4	1.000	0.32	2.2	7	0.8	0.715	0.55	2.7	5	0.2	1.000	0.42	2.9	7	0.6	0.669
AAEL015372-RA	guanylate cyclase beta 1 subunit	0.41	2.5	6	0.4	1.000	0.63	4.4	7	0.2	1.000	0.27	2.7	10	1.0	0.868	0.42	2.9	7	2.3	0.661
AAEL015418-RA	GPCR Neuropeptide Y Family	0.27	1.6	6	0.6	1.000	0.95	6.6	7	0.0	0.947	0.12	1.8	15	2.7	0.562	0.42	2.9	7	4.9	0.660
AAEL017094-RA		0.41	2.5	6	0.4	1.000	0.44	3.1	7	0.5	0.828	0.39	2.7	7	0.4	1.000	0.42	2.9	7	1.2	0.667
AAEL012300-RA	conserved hypothetical protein	0.15	10.7	72	12.5	0.253	0.45	37.6	84	5.8	0.718	0.14	11.8	85	14.4	0.096	0.42	35.2	84	26.7	0.306
AAEL006894-RA	hypothetical protein	0.46	8.2	18	0.9	0.802	0.99	20.8	21	0.0	0.677	0.19	9.1	47	6.4	0.354	0.42	8.8	21	12.9	0.469
AAEL011474-RA	conserved hypothetical protein	0.23	4.1	18	2.3	0.877	0.25	5.3	21	3.3	0.508	0.38	4.6	12	0.8	0.984	0.42	8.8	21	2.2	0.555
AAEL010094-RA	cyclin b	0.83	253.3	307	1.2	0.574	1.02	366.7	358	0.0	0.866	0.34	280.3	829	65.0	0.884	0.42	150.3	358	165.5	0.593
AAEL000757-RB	anterior fat body protein	1.41	407.1	289	4.8	0.176	2.05	690.1	337	35.7	0.381	0.29	450.5	1560	148.7	0.693	0.42	141.5	337	346.9	0.495
AAEL005878-RA	conserved hypothetical protein	0.41	52.6	127	7.7	0.711	0.57	84.0	148	5.6	0.908	0.31	58.2	190	16.9	0.370	0.42	62.2	148	40.6	0.233
AAEL002357-RA	conserved hypothetical protein	0.19	47.7	248	36.3	0.200	0.37	107.0	289	27.9	0.355	0.22	52.8	242	30.2	0.095	0.42	121.4	289	63.0	0.146
AAEL010095-RC	conserved hypothetical protein	1.22	250.8	206	1.0	0.001	0.39	93.8	240	21.2	0.343	1.31	277.6	212	2.0	0.012	0.42	100.8	240	3.3	0.121
AAEL014018-RA	conserved hypothetical protein	0.20	37.0	182	25.5	0.307	0.32	68.1	212	25.1	0.250	0.27	41.0	154	16.0	0.251	0.42	89.1	212	36.0	0.179
AAEL009957-RA	lipocalin-1 interacting membrane receptor (limr)	1.08	171.9	159	0.1	0.006	0.52	96.0	185	9.0	0.802	0.88	190.2	217	0.4	0.133	0.42	77.8	185	12.8	0.143
AAEL013984-RA	conserved hypothetical protein	0.22	2744.4	12360	1613.9	0.189	0.20	2947.3	14381	2736.1	0.004	0.46	3036.9	6663	317.7	0.862	0.42	6050.1	14381	1032.2	0.061
AAEL014408-RA	m-phase inducer phosphatase(cdc25)	0.32	31.3	98	8.8	0.997	0.83	94.7	114	0.5	0.785	0.16	34.6	214	33.2	0.291	0.42	48.0	114	63.6	0.461
AAEL010965-RA	cubulin	0.34	2239.4	6646	553.9	0.979	0.60	4642.0	7730	242.6	0.980	0.24	2478.1	10494	1224.5	0.022	0.42	3253.2	7730	2623.2	0.062
AAEL015127-RA	hypothetical protein	0.42	15.6	37	2.2	0.854	0.57	24.3	43	1.6	0.951	0.31	17.3	55	4.7	0.801	0.42	18.1	43	11.6	0.513
AAEL005014-RA	transient receptor potential channel	0.16	17.3	105	17.1	0.220	0.54	65.5	122	5.4	0.885	0.13	19.1	148	26.0	0.023	0.42	51.4	122	47.6	0.233
AAEL003451-RA	conserved hypothetical protein	0.64	19.7	31	0.6	0.453	0.50	18.1	36	1.9	0.878	0.53	21.8	41	1.4	0.853	0.42	15.2	36	5.4	0.424
AAEL010043-RA	GPCR Calcitonin/Diuretic Hormone Family	0.24	7.4	31	3.8	0.822	1.18	42.5	36	0.2	0.631	0.09	8.2	96	20.1	0.151	0.42	15.2	36	34.6	0.514
AAEL012091-RA	hypothetical protein	0.40	12.3	31	2.0	0.902	1.11	39.8	36	0.1	0.681	0.15	13.7	90	14.5	0.366	0.42	15.2	36	27.4	0.525
AAEL010975-RA	paramyosin, long form	0.41	7109.0	17483	1091.7	0.576	0.49	9949.7	20300	1140.5	0.601	0.35	7866.7	22493	1683.9	0.293	0.42	8557.8	20300	4378.8	0.067
AAEL012335-RA	conserved hypothetical protein	0.43	21.4	50	2.9	0.743	0.67	38.9	58	1.2	0.889	0.27	23.7	88	9.1	0.398	0.42	24.5	58	20.4	0.314
AAEL000595-RA	beat protein	0.30	7.4	25	2.5	0.979	0.37	10.6	29	2.9	0.614	0.34	8.2	24	1.9	0.780	0.42	12.2	29	4.8	0.474
AAEL006353-RA	sulfotransferase (sult)	19.18	479.5	25	115.3	0.000	14.35	416.2	29	108.0	0.000	0.56	530.6	941	26.5	0.744	0.42	12.2	29	115.3	0.280
AAEL003162-RA	formin 1,2/cappuccino	0.88	154.6	175	0.3	0.165	0.81	164.6	203	1.2	0.695	0.46	171.1	372	17.4	1.000	0.42	85.7	203	57.1	0.358
AAEL017007-RA		0.41	768.1	1895	119.0	0.588	0.45	991.3	2198	148.5	0.468	0.38	850.0	2241	148.7	0.451	0.42	927.6	2198	409.3	0.070
AAEL002422-RA	cytoplasmic polyadenylation element binding protein (cpeb)	0.46	348.7	759	37.6	0.833	0.85	744.9	880	3.4	0.951	0.23	385.9	1684	201.8	0.721	0.42	371.5	880	427.7	0.601
AAEL006888-RA	hypothetical protein	0.12	73.2	623	122.0	0.006	0.18	131.4	722	150.8	0.006	0.27	81.0	297	30.1	0.194	0.42	305.0	722	68.4	0.105
AAEL002807-RA	hypothetical protein	0.43	314.2	731	41.3	0.505	0.47	400.3	847	51.7	0.568	0.38	347.6	905	58.8	0.505	0.42	357.8	847	163.6	0.085
AAEL001864-RA	eukaryotic translation initiation factor 4E binding protein (4EBP)	0.22	2453.3	11349	1515.6	0.160	0.14	1830.9	13130	3267.9	0.000	0.66	2714.8	4139	68.0	0.366	0.42	5555.3	13130	413.5	0.064
AAEL009387-RA	hexokinase	0.14	2479.6	17585	3137.7	0.007	0.11	2240.9	20340	5734.4	0.000	0.54	2743.9	5066	160.1	0.717	0.42	8607.8	20340	651.7	0.064
AAEL007483-RA	conserved hypothetical protein	0.39	12.3	32	2.2	0.933	0.08	3.1	37	11.7	0.058	1.95	13.7	7	0.5	0.192	0.42	15.7	37	0.0	0.456
AAEL004114-RA	UNC93A protein, putative	0.22	95.4	437	57.9	0.267	0.24	119.0	505	84.9	0.035	0.39	105.6	269	16.9	0.616	0.42	213.9	505	47.8	0.117
AAEL004672-RA	conserved hypothetical protein	4.17	725.4	174	84.8	0.013	1.15	231.3	201	0.6	0.654	1.53	802.7	523	13.5	0.239	0.42	85.2	201	2.6	0.474
AAEL008483-RA	dopamine beta hydroxylase	0.37	50.2	136	10.0	0.862	0.38	60.2	157	14.3	0.412	0.41	55.5	136	8.0	0.757	0.42	66.6	157	23.3	0.198
AAEL009466-RA	protein kinase c	0.19	41.1	214	31.3	0.234	0.30	73.4	247	32.3	0.172	0.27	45.5	166	16.7	0.240	0.42	104.8	247	38.1	0.170
AAEL009195-RA	conserved hypothetical protein	0.73	170.2	234	2.4	0.079	0.46	124.7	270	17.3	0.601	0.67	188.4	282	4.3	0.448	0.42	114.5	270	27.4	0.161
AAEL000859-RA	hypothetical protein	10.30	535.4	52	107.1	0.289	2.07	124.3	60	6.6	0.914	2.11	592.5	281	25.7	0.640	0.42	25.5	60	0.7	0.658
AAEL014287-RA	hypothetical protein	0.21	8.2	39	5.3	0.652	0.51	23.0	45	2.3	0.885	0.18	9.1	52	7.7	0.349	0.42	19.1	45	15.0	0.448
AAEL000023-RA	hypothetical protein	0.19	2.5	13	1.9	0.847	0.29	4.4	15	2.0	0.618	0.27	2.7	10	1.0	0.828	0.42	6.4	15	2.3	0.604
AAEL006706-RA	conserved hypothetical protein	0.38	4.9	13	0.9	0.991	0.29	4.4	15	2.0	0.619	0.55	5.5	10	0.3	0.979	0.42	6.4	15	1.3	0.593
AAEL011042-RA	conserved hypothetical protein	0.19	2.5	13	1.9	0.830	0.18	2.7	15	3.2	0.423	0.46	2.7	6	0.3	1.000	0.42	6.4	15	0.9	0.604
AAEL009339-RA	activin receptor type I, putative	0.78	217.9	280	1.9	0.034	0.39	126.5	323	28.5	0.349	0.84	241.2	286	0.9	0.143	0.42	137.1	323	18.4	0.120
AAEL007385-RB	Ferritin subunit Precursor (EC 1.16.3.1)(Ferritin heavy chain-like protein)(AeFer(H))	0.49	7208.5	14762	639.0	0.254	0.25	4244.3	17029	2709.6	0.017	0.83	7976.8	9595	34.0	0.094	0.42	7225.9	17029	635.1	0.064
AAEL008292-RA	GPCR Diuretic Insect Hormone/Kinin/CRF Family	0.33	122.5	373	32.2	0.968	0.61	261.0	430	13.0	1.000	0.23	135.6	590	70.5	0.092	0.42	182.6	430	149.6	0.188
AAEL012827-RA	endoplasmin	0.78	8984.9	11519	75.1	0.190	1.39	18429.0	13275	248.2	0.289	0.24	9942.6	41662	4815.0	0.325	0.42	5638.5	13275	10355.9	0.331
AAEL002571-RA	band 4.1-like protein 4A (NBL4 protein), putative	0.09	4.1	46	10.1	0.172	0.27	14.2	53	7.8	0.355	0.14	4.6	32	5.3	0.216	0.42	22.5	53	10.0	0.412
AAEL007018-RA	udp-glucose 4-epimerase	0.24	34.5	145	17.8	0.521	0.17	27.9	167	37.1	0.027	0.61	38.2	63	1.4	0.656	0.43	71.0	167	7.0	0.223
AAEL002512-RA	conserved hypothetical protein	0.28	120.1	422	43.3	0.647	0.30	145.1	486	63.3	0.112	0.41	132.9	328	19.5	0.651	0.43	206.6	486	56.7	0.114
AAEL007104-RA	voltage-gated potassium channel	0.42	14.0	33	1.9	0.801	0.76	28.8	38	0.4	0.822	0.24	15.5	65	7.5	0.348	0.43	16.2	38	16.2	0.383
AAEL011414-RD	high mobility group non-histone protein, putative	0.29	462.2	1617	165.0	0.620	0.71	1327.9	1861	27.6	0.599	0.17	511.5	3002	449.9	0.003	0.43	791.5	1861	873.5	0.075
AAEL000064-RA	dopachrome-conversion enzyme (DCE) isoenzyme, putative	0.42	1993.5	4695	271.3	0.686	0.66	3579.5	5403	115.3	0.933	0.27	2206.0	8092	821.0	0.316	0.43	2298.2	5403	1864.6	0.307
AAEL013813-RA	conserved hypothetical protein	0.27	25.5	93	9.9	0.937	0.72	77.4	107	1.5	0.994	0.16	28.2	175	27.2	0.548	0.43	45.5	107	52.0	0.592
AAEL009387-RB	hexokinase	0.16	1699.9	10704	1782.1	0.019	0.12	1535.8	12310	3259.7	0.000	0.54	1881.1	3472	109.7	0.706	0.43	5239.5	12310	446.5	0.067
AAEL006051-RA	beta-sarcoglycan	0.33	19.7	60	5.2	1.000	0.37	25.7	69	6.6	0.503	0.38	21.8	58	3.9	0.754	0.43	29.4	69	10.7	0.323
AAEL005838-RA	hypothetical protein	0.53	10.7	20	0.7	0.675	0.42	9.7	23	1.8	0.762	0.54	11.8	22	0.7	0.901	0.43	9.8	23	2.9	0.507
AAEL010380-RA	aldehyde oxidase	0.29	5.8	20	2.0	0.984	0.25	5.8	23	3.6	0.463	0.49	6.4	13	0.5	1.000	0.43	9.8	23	1.9	0.535
AAEL006822-RA	otopetrin	0.13	85.5	648	119.8	0.013	0.29	214.5	745	101.3	0.092	0.20	94.6	485	66.1	0.022	0.43	317.2	745	133.2	0.104
AAEL005826-RA	conserved hypothetical protein	0.12	9.0	74	14.2	0.177	0.30	25.7	85	10.9	0.348	0.17	10.0	58	8.6	0.177	0.43	36.2	85	16.8	0.330
AAEL012251-RA	low-density lipoprotein receptor (ldl)	0.89	4288.9	4844	8.1	0.242	0.52	2897.8	5564	268.6	0.828	0.72	4746.1	6551	66.0	0.622	0.43	2371.1	5564	559.5	0.430
AAEL014863-RC	glycogenin	0.09	122.5	1312	283.2	0.000	0.32	478.2	1505	181.2	0.120	0.13	135.6	1081	192.7	0.000	0.43	642.2	1505	351.0	0.086
AAEL009968-RA	hypothetical protein	0.56	37.8	68	2.1	0.474	0.39	30.5	78	6.9	0.608	0.61	41.9	69	1.5	0.675	0.43	33.3	78	7.7	0.357
AAEL000926-RA	pickpocket	0.05	1.6	34	8.9	0.141	0.19	7.5	39	7.8	0.301	0.11	1.8	17	3.3	0.325	0.43	16.6	39	5.8	0.492
AAEL000059-RA	Clip-domain serine protease, family B. Protease homologue.	0.10	292.8	2940	618.7	0.000	0.10	341.9	3369	986.5	0.000	0.42	324.0	773	43.3	0.653	0.43	1439.1	3369	129.6	0.076
AAEL009663-RA	conserved hypothetical protein	0.27	24.7	90	9.6	0.750	0.48	49.5	103	6.0	0.707	0.24	27.3	112	12.7	0.210	0.43	44.1	103	27.5	0.255
AAEL008335-RA	hypothetical protein	0.22	25.5	118	15.8	0.428	0.29	39.8	135	17.8	0.230	0.31	28.2	90	7.8	0.450	0.43	57.8	135	19.0	0.241
AAEL011112-RC	alcohol dehydrogenase	1.07	775.5	727	0.4	0.027	0.16	135.4	831	187.7	0.022	2.80	858.2	306	61.5	0.001	0.43	355.9	831	9.1	0.231
AAEL012022-RA	hypothetical protein	0.23	6.6	28	3.5	0.855	0.64	20.3	32	0.8	1.000	0.16	7.3	46	7.2	0.456	0.43	13.7	32	13.8	0.555
AAEL000086-RA	Clip-domain serine protease, family B.	0.29	4.1	14	1.4	1.000	0.36	5.8	16	1.6	0.687	0.35	4.6	13	1.0	0.910	0.43	6.9	16	2.5	0.580
AAEL009504-RA	hypothetical protein	0.88	12.3	14	0.0	0.581	0.55	8.8	16	0.7	0.906	0.68	13.7	20	0.3	0.831	0.43	6.9	16	1.9	0.629
AAEL010082-RA	conserved hypothetical protein	0.23	3.3	14	1.7	0.933	0.19	3.1	16	3.2	0.462	0.52	3.6	7	0.2	1.000	0.43	6.9	16	0.9	0.605
AAEL014438-RA	juvenile hormone-inducible protein, putative	0.59	8.2	14	0.4	0.669	0.69	11.1	16	0.3	0.974	0.36	9.1	25	1.8	0.918	0.43	6.9	16	4.7	0.543
AAEL000132-RA	AMP dependent coa ligase	20.44	143.1	7	34.9	0.000	2.54	20.3	8	1.6	0.052	3.44	158.4	46	14.7	0.000	0.43	3.4	8	3.3	0.470
AAEL003983-RA	adenylate cyclase	0.59	4.1	7	0.2	0.839	0.17	1.3	8	1.8	0.512	1.52	4.6	3	0.1	0.638	0.43	3.4	8	0.0	0.659
AAEL004170-RB	hypothetical protein	1.41	9.9	7	0.1	0.334	0.28	2.2	8	1.1	0.621	2.18	10.9	5	0.5	0.325	0.43	3.4	8	0.0	0.637
AAEL004202-RA	hypothetical protein	0.35	2.5	7	0.5	1.000	0.33	2.7	8	0.9	0.731	0.46	2.7	6	0.3	1.000	0.43	3.4	8	0.9	0.668
AAEL004778-RA	acyl-coa dehydrogenase	0.23	1.6	7	0.9	1.000	0.22	1.8	8	1.4	0.619	0.46	1.8	4	0.2	1.000	0.43	3.4	8	0.6	0.674
AAEL004947-RA	elongase, putative	7.87	55.1	7	9.8	0.282	4.76	38.0	8	5.9	0.702	0.71	61.0	86	1.0	0.881	0.43	3.4	8	7.6	0.685
AAEL005720-RA	conserved hypothetical protein	0.23	1.6	7	0.9	1.000	0.33	2.7	8	0.9	0.725	0.30	1.8	6	0.5	0.953	0.43	3.4	8	1.3	0.672
AAEL006994-RA	myosin heavy chain, putative	0.35	2.5	7	0.5	1.000	0.50	4.0	8	0.4	0.878	0.30	2.7	9	0.8	0.934	0.43	3.4	8	1.9	0.664
AAEL009252-RA	conserved hypothetical protein	0.47	3.3	7	0.3	0.939	0.33	2.7	8	0.9	0.719	0.61	3.6	6	0.1	0.996	0.43	3.4	8	0.7	0.660
AAEL011407-RA	C-Type lectin (CTL).	0.94	6.6	7	0.0	0.539	0.50	4.0	8	0.4	0.875	0.81	7.3	9	0.0	0.784	0.43	3.4	8	0.6	0.636
AAEL014371-RA	glucosyl/glucuronosyl transferases	0.47	3.3	7	0.3	0.939	1.44	11.5	8	0.2	0.725	0.14	3.6	26	4.4	0.540	0.43	3.4	8	8.1	0.649
AAEL015092-RA	hypothetical protein	0.23	1.6	7	0.9	1.000	0.33	2.7	8	0.9	0.733	0.30	1.8	6	0.5	0.976	0.43	3.4	8	1.3	0.670
AAEL008729-RA	hypothetical protein	0.62	30.4	49	1.1	0.514	0.45	25.2	56	3.8	0.764	0.59	33.7	57	1.4	0.805	0.43	24.0	56	6.6	0.464
AAEL002417-RC	troponin t, invertebrate	0.67	2529.8	3803	61.8	0.039	0.75	3247.7	4342	48.6	0.555	0.38	2799.4	7342	483.0	0.447	0.43	1861.5	4342	1335.2	0.070
AAEL009572-RA	cyclin B3	0.41	118.4	292	18.3	0.869	0.72	239.3	333	4.7	0.973	0.24	131.1	541	61.7	0.688	0.43	142.9	333	133.4	0.574
AAEL010537-RA	alpha-amylase	0.24	54.3	223	26.8	0.453	0.39	99.5	254	22.4	0.399	0.27	60.1	225	23.3	0.194	0.43	109.2	254	52.5	0.162
AAEL003276-RA	hypothetical protein	0.25	80.6	326	38.6	0.436	0.52	191.1	371	18.4	0.737	0.21	89.2	432	56.4	0.027	0.43	159.6	371	115.5	0.129
AAEL000187-RA	lim-kinase1	0.43	12.3	29	1.7	0.833	0.44	14.6	33	2.3	0.756	0.41	13.7	33	1.9	0.958	0.43	14.2	33	5.6	0.450
AAEL013770-RA	zinc finger protein	0.20	28.0	138	19.4	0.356	0.28	44.2	157	21.9	0.193	0.31	30.9	100	8.8	0.441	0.43	67.6	157	21.3	0.233
AAEL013395-RC	hypothetical protein	0.38	177.6	467	32.6	0.755	0.40	211.0	531	45.6	0.366	0.41	196.6	477	27.6	0.750	0.43	228.6	531	81.2	0.114
AAEL012429-RA	conserved hypothetical protein	0.35	126.7	365	29.2	0.951	0.57	238.0	415	15.2	0.977	0.26	140.2	538	57.2	0.133	0.43	178.7	415	127.3	0.122
AAEL006581-RA	juvenile hormone-inducible protein, putative	3.99	554.3	139	62.2	0.000	1.43	225.6	158	3.5	0.265	1.20	613.4	510	2.2	0.133	0.43	68.0	158	11.6	0.311
AAEL013215-RA	sulfonylurea receptor/ ABC transporter	0.24	38.7	161	19.6	0.509	0.34	62.8	183	19.8	0.301	0.30	42.8	142	12.9	0.346	0.43	78.8	183	30.7	0.204
AAEL002814-RA	hypothetical protein	0.22	4.9	22	2.8	0.792	0.60	15.0	25	0.8	1.000	0.16	5.5	34	5.3	0.362	0.43	10.8	25	10.1	0.506
AAEL006797-RA	F-box/leucine rich repeat protein	0.30	6.6	22	2.1	0.989	0.23	5.8	25	4.3	0.400	0.56	7.3	13	0.4	0.970	0.43	10.8	25	1.6	0.524
AAEL000931-RA	alkaline phosphatase	0.22	1801.9	8237	1089.2	0.178	0.32	3022.1	9352	1100.9	0.102	0.29	1994.0	6832	643.3	0.113	0.43	4032.0	9352	1508.8	0.073
AAEL006798-RA	cytochrome P450	0.43	60.0	141	8.1	0.644	0.35	56.6	160	16.6	0.363	0.52	66.4	128	4.5	0.782	0.43	69.0	160	17.3	0.208
AAEL009987-RA	hypothetical protein	0.29	17.3	60	6.1	0.952	0.51	34.5	68	3.5	0.868	0.25	19.1	78	8.8	0.687	0.43	29.4	68	19.1	0.566
AAEL001050-RA	conserved hypothetical protein	0.66	9.9	15	0.3	0.529	0.86	14.6	17	0.1	0.824	0.33	10.9	33	2.7	0.740	0.43	7.3	17	6.7	0.521
AAEL003799-RA	conserved hypothetical protein	1.11	6865.5	6159	9.1	0.001	0.38	2664.2	6978	641.5	0.241	1.26	7597.3	6023	41.4	0.007	0.43	3014.8	6978	111.3	0.091
AAEL005815-RA	vitellogenin, putative	0.26	206.4	791	88.9	0.485	0.18	160.1	896	189.6	0.003	0.63	228.4	362	7.0	0.448	0.43	387.2	896	38.2	0.105
AAEL004820-RA	zinc finger protein	0.65	59.2	91	1.6	0.207	0.45	46.4	103	7.0	0.622	0.62	65.5	105	2.1	0.619	0.43	44.5	103	11.3	0.239
AAEL001404-RA	conserved hypothetical protein	0.37	14.0	38	2.8	0.949	0.50	21.7	43	2.3	0.835	0.32	15.5	49	4.2	0.628	0.43	18.6	43	10.3	0.403
AAEL003974-RA	hypothetical protein	0.44	54.3	122	6.4	0.577	0.44	60.6	138	9.8	0.568	0.44	60.1	137	7.1	0.858	0.43	59.7	138	22.0	0.216
AAEL007765-RD	serine protease inhibitor (serpin), likely cleavage at K/R. Transcript A.	0.45	48.5	107	5.4	0.557	0.60	72.5	121	3.8	1.000	0.33	53.7	164	13.4	0.464	0.43	52.4	121	33.5	0.224
AAEL001564-RA	taz protein (tafazzin)	0.14	184.2	1358	247.4	0.009	0.23	347.2	1535	268.0	0.013	0.26	203.9	785	83.7	0.059	0.43	664.7	1535	186.1	0.093
AAEL001958-RA	hypothetical protein	0.37	11.5	31	2.2	0.952	0.70	24.3	35	0.6	0.989	0.23	12.7	55	6.5	0.673	0.43	15.2	35	13.9	0.582
AAEL004396-RA	GPCR Octopamine/Tyramine Family	0.33	23.0	70	6.0	1.000	0.60	47.8	79	2.4	1.000	0.24	25.5	108	12.6	0.685	0.43	34.3	79	27.0	0.580
AAEL002134-RA	conserved hypothetical protein	0.31	77.3	249	23.1	0.852	0.29	80.5	281	38.4	0.131	0.47	85.5	182	8.1	1.000	0.43	121.9	281	27.3	0.164
AAEL001542-RA	voltage and ligand gated potassium channel	0.19	7.4	39	5.8	0.546	0.40	17.7	44	3.7	0.669	0.20	8.2	40	5.3	0.397	0.43	19.1	44	10.7	0.431
AAEL014156-RA	zinc transporter	0.40	15.6	39	2.5	0.933	2.16	95.1	44	5.5	0.706	0.08	17.3	215	45.9	0.415	0.43	19.1	44	78.6	0.635
AAEL006316-RA	ketohexokinase	1.45	125.0	86	1.7	0.025	0.74	71.7	97	1.2	0.825	0.85	138.3	162	0.4	0.368	0.43	42.1	97	10.1	0.349
AAEL014901-RA	conserved hypothetical protein	0.25	150.5	611	72.7	0.387	0.24	164.1	689	114.6	0.030	0.45	166.5	371	18.2	0.876	0.43	299.1	689	58.3	0.114
AAEL006827-RA	cytochrome P450	0.28	13.2	47	4.9	0.860	0.61	32.3	53	1.6	1.000	0.20	14.6	73	9.8	0.228	0.43	23.0	53	19.8	0.367
AAEL001607-RA	galactose-1-phosphate uridylyltransferase	2.46	8465.1	3435	515.8	0.005	2.13	8241.3	3873	463.7	0.161	0.50	9367.4	18631	714.0	0.982	0.43	1681.4	3873	2607.7	0.365
AAEL014205-RA	conserved hypothetical protein	1.08	59.2	55	0.0	0.049	0.29	18.1	62	8.3	0.295	1.60	65.5	41	1.3	0.039	0.43	26.9	62	0.1	0.308
AAEL007218-RA	conserved hypothetical protein	0.47	738.5	1578	75.1	0.336	0.43	763.5	1778	132.6	0.414	0.47	817.2	1726	75.9	1.000	0.43	772.4	1778	257.4	0.085
AAEL007842-RA	conserved hypothetical protein	0.28	80.6	292	31.0	0.636	0.36	119.0	329	33.0	0.311	0.33	89.2	269	21.7	0.452	0.43	142.9	329	54.5	0.152
AAEL014970-RA	conserved hypothetical protein	0.23	18.1	79	10.0	0.564	0.37	33.2	89	8.5	0.498	0.27	20.0	75	7.8	0.405	0.43	38.7	89	17.5	0.310
AAEL017003-RA	Clip-domain serine protease, family B	2.31	182.6	79	9.9	0.000	0.34	30.5	89	9.6	0.280	2.93	202.0	69	15.4	0.000	0.43	38.7	89	2.5	0.202
AAEL008303-RA	calponin/transgelin	0.89	668.6	751	1.1	0.005	1.48	1254.0	846	23.4	0.023	0.26	739.9	2835	300.8	0.088	0.43	367.6	846	670.3	0.088
AAEL000629-RA	adenylate kinase 3,	0.06	74.0	1243	309.9	0.000	0.25	349.9	1400	222.1	0.032	0.10	81.9	791	153.8	0.000	0.43	608.4	1400	271.7	0.101
AAEL006047-RA	histamine-gated chloride channel subunit	0.50	32.1	64	2.6	0.532	0.42	30.5	72	5.5	0.593	0.51	35.5	69	2.5	0.952	0.44	31.3	72	9.4	0.307
AAEL005072-RA	MRAS2, putative	0.13	4.1	32	6.0	0.391	0.44	15.9	36	2.5	0.762	0.13	4.6	36	6.4	0.228	0.44	15.7	36	11.7	0.473
AAEL000168-RA	conserved hypothetical protein	0.15	2.5	16	2.7	0.660	0.44	8.0	18	1.3	0.796	0.15	2.7	18	2.9	0.479	0.44	7.8	18	5.5	0.574
AAEL001809-RA	conserved hypothetical protein	0.51	8.2	16	0.6	0.760	0.27	4.9	18	2.6	0.515	0.83	9.1	11	0.0	0.695	0.44	7.8	18	0.7	0.561
AAEL004174-RA	T-box transcription factor tbx6	0.62	4.9	8	0.2	0.753	0.69	6.2	9	0.2	1.000	0.39	5.5	14	0.9	0.965	0.44	3.9	9	2.5	0.635
AAEL011716-RA	tartan	0.51	4.1	8	0.3	0.877	0.34	3.1	9	1.0	0.731	0.65	4.6	7	0.1	0.925	0.44	3.9	9	0.7	0.653
AAEL012504-RB	hypothetical protein	1.23	9.9	8	0.0	0.387	0.49	4.4	9	0.5	0.890	1.09	10.9	10	0.0	0.575	0.44	3.9	9	0.3	0.636
AAEL013403-RA	hypothetical protein	0.31	2.5	8	0.7	1.000	0.39	3.5	9	0.8	0.777	0.34	2.7	8	0.6	0.966	0.44	3.9	9	1.6	0.659
AAEL015183-RA	roundabout	0.31	2.5	8	0.7	1.000	0.44	4.0	9	0.6	0.830	0.30	2.7	9	0.8	0.932	0.44	3.9	9	1.9	0.659
AAEL015553-RA	GPCR Serotonin Family	0.31	2.5	8	0.7	1.000	0.39	3.5	9	0.8	0.784	0.34	2.7	8	0.6	0.986	0.44	3.9	9	1.6	0.660
AAEL017474-RA	hypothetical protein	1.54	12.3	8	0.2	0.211	0.64	5.8	9	0.2	1.000	1.05	13.7	13	0.0	0.546	0.44	3.9	9	0.5	0.603
AAEL009787-RA	hypothetical protein	0.36	17.3	48	3.6	0.960	0.76	41.1	54	0.5	0.981	0.21	19.1	93	12.2	0.669	0.44	23.5	54	24.9	0.611
AAEL010850-RA	troponin i	0.91	461.4	506	0.5	0.011	0.98	556.9	569	0.0	0.285	0.41	510.6	1259	74.8	0.631	0.44	247.7	569	217.3	0.131
AAEL006322-RA	conserved hypothetical protein	0.17	195.7	1133	178.7	0.053	0.21	265.8	1274	238.8	0.010	0.36	216.6	601	43.1	0.499	0.44	554.6	1274	114.3	0.099
AAEL011371-RA	conserved hypothetical protein	0.22	713.0	3191	414.4	0.201	0.16	560.5	3587	832.5	0.000	0.62	789.0	1267	25.6	0.434	0.44	1562.0	3587	136.3	0.083
AAEL005174-RA	hypothetical protein	0.34	127.5	371	30.1	0.969	0.75	311.9	417	4.7	0.851	0.20	141.1	705	94.4	0.408	0.44	181.6	417	191.3	0.475
AAEL002381-RA	conserved hypothetical protein	0.34	588.8	1744	144.9	0.983	0.60	1174.0	1960	62.1	0.938	0.25	651.6	2654	298.8	0.052	0.44	853.7	1960	649.6	0.086
AAEL008267-RA	GPCR Neurokinin/Tachykinin Family	0.11	56.7	536	110.0	0.004	0.13	79.2	602	154.9	0.001	0.35	62.8	179	13.3	0.423	0.44	262.4	602	34.8	0.135
AAEL008657-RA	midline fasciclin	0.42	889.9	2098	121.5	0.484	0.43	1020.9	2356	172.6	0.422	0.43	984.7	2308	125.2	0.753	0.44	1027.0	2356	380.7	0.084
AAEL000415-RA	AMP dependent coa ligase	0.09	373.4	4299	953.4	0.000	0.06	295.5	4824	1699.6	0.000	0.62	413.2	668	13.8	0.401	0.44	2104.3	4824	72.6	0.085
AAEL009077-RA	alkaline phosphatase	0.64	26.3	41	0.8	0.506	0.60	27.4	46	1.5	1.000	0.47	29.1	62	2.8	1.000	0.44	20.1	46	9.3	0.493
AAEL017199-RA		0.74	164.5	223	2.1	0.056	0.38	95.1	250	23.1	0.321	0.85	182.0	215	0.6	0.171	0.44	109.2	250	13.7	0.154
AAEL013458-RC	glutamine synthetase 1, 2 (glutamate-amonia ligase) (gs)	0.46	129.1	281	13.9	0.524	0.41	129.2	315	25.6	0.525	0.49	142.9	292	11.9	0.870	0.44	137.5	315	42.1	0.212
AAEL002593-RB	serine protease	0.33	744.3	2243	190.8	0.969	0.28	708.6	2514	350.5	0.059	0.51	823.6	1602	58.1	0.900	0.44	1097.9	2514	218.8	0.103
AAEL010293-RA	hypothetical protein	1.02	59.2	58	0.0	0.057	0.26	16.8	65	10.0	0.189	1.72	65.5	38	1.7	0.032	0.44	28.4	65	0.0	0.303
AAEL006023-RA	Vanin-like protein 1 precursor, putative	7.06	1404.7	199	236.9	0.000	1.74	387.1	223	13.0	0.162	1.78	1554.4	875	43.6	0.029	0.44	97.4	223	0.3	0.311
AAEL008351-RB	POSSIBLE INTEGRAL MEMBRANE EFFLUX PROTEIN EFPA, putative	1.36	734.4	539	7.1	0.000	0.81	486.6	604	3.9	0.468	0.74	812.7	1100	9.9	0.217	0.44	263.8	604	90.9	0.099
AAEL006740-RA	hypothetical protein	0.28	51.0	183	19.2	0.691	0.24	49.1	205	33.9	0.081	0.51	56.4	111	4.1	0.927	0.44	89.6	205	15.4	0.204
AAEL005922-RA	hypothetical protein	0.46	46.1	100	4.9	0.818	0.75	84.0	112	1.2	0.967	0.27	51.0	190	19.6	0.759	0.44	48.9	112	44.2	0.594
AAEL005345-RA	transcription factor castor (protein ming)	0.53	13.2	25	0.9	0.635	0.62	17.3	28	0.8	1.000	0.37	14.6	39	2.7	0.788	0.44	12.2	28	7.2	0.457
AAEL013458-RA	glutamine synthetase 1, 2 (glutamate-amonia ligase) (gs)	0.41	165.3	401	24.4	0.701	0.42	188.9	449	34.8	0.586	0.43	182.9	427	23.0	0.939	0.44	196.3	449	70.2	0.247
AAEL009749-RA	sodium-dependent phosphate transporter	0.54	98.7	184	6.3	0.297	0.33	68.6	206	23.3	0.230	0.70	109.2	155	1.8	0.398	0.44	90.1	206	13.9	0.180
AAEL006131-RA	hypothetical protein	0.26	124.2	469	51.9	0.548	0.27	142.9	525	76.1	0.085	0.43	137.4	323	17.6	0.771	0.44	229.6	525	53.4	0.149
AAEL002681-RA	Vanin-like protein 1 precursor, putative	6.89	750.9	109	125.0	0.000	1.61	196.4	122	5.1	0.114	1.87	830.9	444	27.0	0.006	0.44	53.4	122	0.0	0.244
AAEL001471-RA	hypothetical protein	0.44	2301.9	5251	285.6	0.423	0.20	1152.8	5874	1157.7	0.003	0.98	2547.3	2606	0.2	0.030	0.44	2570.3	5874	118.2	0.081
AAEL000711-RB	hypothetical protein	0.54	200.7	371	12.4	0.297	0.64	264.5	415	10.4	0.933	0.37	222.1	598	41.0	0.511	0.44	181.6	415	111.1	0.193
AAEL009181-RA	conserved hypothetical protein	0.20	149.7	751	107.0	0.391	0.67	564.4	840	16.8	0.865	0.13	165.6	1276	223.6	0.053	0.44	367.6	840	409.8	0.339
AAEL014335-RA	hypothetical protein	0.65	185.9	287	5.2	0.097	0.47	151.3	321	19.7	0.603	0.60	205.7	342	7.8	0.560	0.44	140.5	321	38.6	0.139
AAEL005779-RA	CRAL/TRIO domain-containing protein	0.21	15.6	76	10.6	0.751	1.06	90.2	85	0.0	0.793	0.08	17.3	204	42.8	0.260	0.44	37.2	85	73.7	0.583
AAEL014863-RB	glycogenin	0.08	121.7	1467	330.7	0.000	0.27	445.0	1640	238.6	0.049	0.13	134.7	1006	173.5	0.000	0.44	718.1	1640	319.8	0.099
AAEL010378-RA	conserved hypothetical protein	0.48	57.6	119	5.3	0.630	0.66	87.1	133	3.0	0.908	0.32	63.7	197	16.4	0.703	0.44	58.2	133	40.6	0.409
AAEL015340-RA	hypothetical protein	0.41	14.0	34	2.1	0.883	0.86	32.7	38	0.1	0.855	0.21	15.5	74	9.6	0.569	0.44	16.6	38	19.7	0.569
AAEL008287-RA	GPCR Diuretic Insect Hormone/Kinin/CRF Family	0.15	2.5	17	3.0	0.629	0.49	9.3	19	1.1	0.864	0.13	2.7	21	3.7	0.424	0.44	8.3	19	6.7	0.574
AAEL008922-RC	hypothetical protein	0.19	3.3	17	2.5	0.914	2.44	46.4	19	3.4	0.811	0.03	3.6	105	27.5	0.383	0.44	8.3	19	44.0	0.669
AAEL013727-RA	conserved hypothetical protein	0.24	4.1	17	2.1	0.894	0.33	6.2	19	2.2	0.623	0.33	4.6	14	1.2	0.857	0.44	8.3	19	2.9	0.574
AAEL008110-RA	centrosomin (arrow protein)	0.27	181.8	664	71.0	0.569	0.33	245.5	742	84.6	0.174	0.36	201.1	555	39.5	0.515	0.44	325.0	742	105.1	0.115
AAEL002281-RA	hypothetical protein	0.28	26.3	94	9.8	0.951	0.70	73.9	105	1.7	1.000	0.17	29.1	167	24.6	0.578	0.44	46.0	105	48.1	0.605
AAEL005704-RA	conserved hypothetical protein	0.29	121.7	419	42.0	0.713	0.37	174.3	468	44.8	0.308	0.34	134.7	394	30.4	0.437	0.44	205.1	468	78.0	0.135
AAEL008405-RA	hypothetical protein	0.52	62.5	120	4.4	0.378	0.39	51.8	134	12.1	0.429	0.59	69.2	117	2.8	0.674	0.44	58.7	134	13.5	0.229
AAEL004622-RA	conserved hypothetical protein	0.18	10.7	60	9.3	0.399	0.47	31.4	67	4.2	0.763	0.17	11.8	71	10.8	0.163	0.44	29.4	67	20.8	0.360
AAEL000615-RA	hypothetical protein	0.21	150.5	720	98.8	0.192	0.59	471.5	803	27.2	1.000	0.16	166.5	1066	168.7	0.002	0.44	352.4	803	320.9	0.109
AAEL010679-RA	monocyte to macrophage differentiation protein	1.24	312.5	252	1.5	0.001	0.49	137.6	281	15.8	0.656	1.11	345.8	311	0.4	0.027	0.44	123.4	281	9.5	0.134
AAEL007658-RA	partitioning defective 3, par-3	0.27	297.7	1107	120.7	0.512	0.26	324.7	1234	185.6	0.043	0.45	329.4	734	36.1	0.902	0.44	541.9	1234	115.4	0.103
AAEL009171-RA	conserved hypothetical protein	0.41	1157.1	2819	173.1	0.567	0.24	756.4	3141	517.1	0.016	0.75	1280.5	1710	14.1	0.196	0.44	1379.9	3141	138.0	0.087
AAEL007553-RA	hypothetical protein	0.61	59.2	97	2.2	0.250	0.34	37.2	108	11.7	0.342	0.78	65.5	84	0.5	0.346	0.44	47.5	108	6.3	0.257
AAEL017340-RA		0.87	795.3	913	1.9	0.007	0.52	530.4	1016	48.8	0.735	0.73	880.0	1199	11.2	0.230	0.44	446.9	1016	100.2	0.106
AAEL002419-RA	sarcolemmal associated protein-2, putative	0.78	264.8	338	2.1	0.027	0.50	187.6	376	20.3	0.696	0.69	293.0	424	5.5	0.315	0.44	165.4	376	39.1	0.130
AAEL011791-RA	conserved hypothetical protein	0.25	61.7	250	29.7	0.718	0.34	95.5	278	30.0	0.535	0.32	68.3	216	18.5	0.688	0.44	122.4	278	45.2	0.427
AAEL005102-RA	conserved hypothetical protein	1.12	1416.2	1266	2.0	0.027	0.66	930.7	1407	30.2	0.912	0.74	1567.2	2104	18.0	0.424	0.44	619.7	1407	171.4	0.276
AAEL001786-RA	hypothetical protein	0.15	6.6	45	7.9	0.356	0.38	19.0	50	4.6	0.594	0.17	7.3	43	6.5	0.246	0.44	22.0	50	12.5	0.424
AAEL011875-RA	conserved hypothetical protein	0.21	5.8	27	3.6	0.688	0.66	19.9	30	0.6	0.971	0.14	6.4	45	7.5	0.209	0.44	13.2	30	14.0	0.472
AAEL006705-RA	conserved hypothetical protein	0.65	46.9	72	1.3	0.228	0.71	57.1	80	1.2	0.798	0.40	51.9	129	7.8	0.731	0.44	35.2	80	22.4	0.269
AAEL009137-RA	cytochrome P450	1.19	21.4	18	0.1	0.167	0.66	13.3	20	0.4	1.000	0.79	23.7	30	0.2	0.639	0.44	8.8	20	2.2	0.509
AAEL015326-RA	lipase 1 precursor	0.37	6.6	18	1.3	1.000	0.20	4.0	20	3.9	0.387	0.81	7.3	9	0.0	0.736	0.44	8.8	20	0.6	0.570
AAEL001483-RA	conserved hypothetical protein	0.37	3.3	9	0.7	1.000	0.58	5.8	10	0.4	0.945	0.28	3.6	13	1.3	0.840	0.44	4.4	10	2.9	0.643
AAEL008022-RA	homeobox protein	0.37	3.3	9	0.7	1.000	0.53	5.3	10	0.5	0.912	0.30	3.6	12	1.1	0.900	0.44	4.4	10	2.6	0.647
AAEL010849-RA	hypothetical protein	0.55	4.9	9	0.3	0.795	0.84	8.4	10	0.0	0.934	0.29	5.5	19	1.8	0.750	0.44	4.4	10	4.2	0.620
AAEL011512-RA	conserved hypothetical protein	0.27	2.5	9	1.0	1.000	0.53	5.3	10	0.5	0.908	0.23	2.7	12	1.4	0.790	0.44	4.4	10	3.1	0.651
AAEL012873-RA	angiotensin-converting enzyme (dipeptidyl carboxypeptidase	0.37	3.3	9	0.7	1.000	0.53	5.3	10	0.5	0.886	0.30	3.6	12	1.1	0.824	0.44	4.4	10	2.6	0.643
AAEL014200-RA	hypothetical protein	0.46	4.1	9	0.5	0.920	0.58	5.8	10	0.4	0.940	0.35	4.6	13	1.0	0.913	0.44	4.4	10	2.5	0.636
AAEL002554-RB	anosmin, putative	0.25	78.1	307	35.4	0.777	0.53	181.4	341	15.6	0.899	0.21	86.5	410	52.7	0.417	0.44	150.3	341	108.6	0.471
AAEL008497-RA	conserved hypothetical protein	0.58	211.4	362	9.6	0.146	0.49	196.0	402	22.9	0.650	0.53	233.9	443	15.0	0.797	0.44	177.2	402	58.7	0.133
AAEL009367-RA	myelin proteolipid	0.35	336.4	960	75.8	0.923	0.33	353.0	1066	121.4	0.152	0.47	372.2	798	36.3	0.992	0.44	469.9	1066	120.8	0.105
AAEL003845-RA	Ets domain-containing protein	0.77	424.4	553	4.1	0.023	0.43	266.3	614	44.9	0.443	0.78	469.6	602	3.7	0.172	0.44	270.7	614	45.1	0.113
AAEL003711-RA	conserved hypothetical protein	0.07	14.0	200	47.7	0.004	0.15	32.3	222	53.9	0.012	0.21	15.5	73	9.3	0.172	0.44	97.9	222	19.3	0.234
AAEL010178-RA	hypothetical protein	0.78	695.8	892	5.8	0.015	0.82	810.4	990	5.5	0.424	0.42	769.9	1832	102.2	0.676	0.44	436.6	990	306.3	0.097
AAEL000757-RA	anterior fat body protein	1.47	241.8	164	3.6	0.153	2.03	369.8	182	18.8	0.367	0.32	267.6	836	70.5	0.759	0.44	80.3	182	173.6	0.516
AAEL010576-RH	modifier of mdg4	0.26	16.4	64	7.3	0.719	0.37	26.5	71	6.8	0.519	0.30	18.2	60	5.4	0.541	0.44	31.3	71	12.9	0.352
AAEL008364-RA	serine protease inhibitor (serpin), likely cleavage at S/S.	0.34	3100.5	9237	773.9	1.000	0.25	2554.1	10242	1628.8	0.045	0.59	3431.0	5774	137.7	0.593	0.44	4521.5	10242	661.9	0.142
AAEL002560-RA	conserved hypothetical protein	0.49	54.3	111	4.8	0.443	0.65	80.5	123	2.8	0.875	0.33	60.1	182	14.7	0.455	0.44	54.3	123	37.0	0.231
AAEL007086-RA	hypothetical protein	0.23	134.1	575	72.0	0.329	0.30	188.4	637	83.9	0.094	0.35	148.3	426	32.1	0.356	0.44	281.5	637	83.2	0.127
AAEL005325-RA	dopachrome-conversion enzyme (DCE) isoenzyme, putative	0.37	55.1	149	10.9	0.930	0.54	89.8	165	7.1	0.897	0.30	61.0	203	18.5	0.802	0.44	72.9	165	44.0	0.582
AAEL002055-RA	neuroendocrine protein 7b2	0.23	79.8	347	44.0	0.432	0.46	175.2	384	25.3	0.674	0.22	88.3	396	48.6	0.160	0.44	169.9	384	102.0	0.235
AAEL005569-RA	hypothetical protein	0.43	92.1	216	12.4	0.602	0.52	124.7	239	11.5	0.792	0.36	101.9	282	20.1	0.507	0.44	105.7	239	53.5	0.171
AAEL004532-RA	glyoxylate/hydroxypyruvate reductase	0.48	490.2	1015	45.1	0.302	0.31	346.4	1123	140.5	0.100	0.69	542.4	783	10.0	0.272	0.44	496.8	1123	72.0	0.105
AAEL001565-RA	peptidyl-glycine alpha-amidating monooxygenase	1.15	240.1	208	0.5	0.006	0.78	179.6	230	1.9	0.620	0.65	265.7	406	6.7	0.484	0.44	101.8	230	40.7	0.195
AAEL005584-RA	hypothetical protein	0.43	16.4	38	2.1	0.790	0.40	16.8	42	3.6	0.622	0.48	18.2	38	1.6	1.000	0.44	18.6	42	5.6	0.421
AAEL014303-RA	neuroligin,	0.37	14.0	38	2.8	0.961	0.74	31.0	42	0.5	0.898	0.22	15.5	70	8.7	0.552	0.44	18.6	42	18.1	0.533
AAEL013835-RA	conserved hypothetical protein	0.91	17.3	19	0.0	0.277	0.53	11.1	21	1.0	0.881	0.76	19.1	25	0.2	0.624	0.44	9.3	21	1.9	0.502
AAEL007731-RA	Pep12p, putative	0.69	486.0	701	9.4	0.041	0.46	353.4	774	51.0	0.507	0.67	537.9	799	11.7	0.338	0.44	343.1	774	76.8	0.109
AAEL002543-RA	conserved hypothetical protein	0.23	270.6	1183	150.6	0.264	0.20	265.8	1306	249.9	0.007	0.50	299.4	601	23.5	0.939	0.44	579.1	1306	85.0	0.108
AAEL005412-RA	annexin x	0.39	52.6	135	9.1	0.786	0.67	99.1	149	3.1	0.837	0.26	58.2	224	23.9	0.196	0.44	66.1	149	53.1	0.213
AAEL009857-RA	conserved hypothetical protein	0.53	401.3	755	26.5	0.206	0.33	273.4	833	96.0	0.144	0.72	444.1	618	6.5	0.245	0.44	369.6	833	53.5	0.112
AAEL014958-RA	galactokinase	2.96	2183.5	737	175.6	0.000	1.16	940.4	813	2.8	0.294	1.14	2416.3	2126	4.2	0.087	0.44	360.8	813	60.4	0.246
AAEL002421-RA	hypothetical protein	0.77	37.8	49	0.3	0.179	0.61	32.7	54	1.6	1.000	0.57	41.9	74	2.1	0.803	0.44	24.0	54	9.0	0.341
[truncated: 16,770 more rows]
