# Supplementary material for: Small mosquitoes, large implications: crowding and starvation affects gene expression and nutrient accumulation in Aedes aegypti
Source: Parasit Vectors. 2015 Apr 28;8:252. doi: 10.1186/s13071-015-0863-9 (PMC4415286; doi:10.1186/s13071-015-0863-9)
Supplement: Additional file 13: — Additional figure legend for Figure 3 . [file 13071_2015_863_MOESM13_ESM.xlsx]

## Sheet: Sheet1
	Figure 2 A			Figure 2 B
Number	Metabolite		Number	Metabolite
1	uracil		1	a-Glycerophosphate
2	1,3-Dihexadecanoylglycerol		2	a-Ketoglutaric acid
3	lactic acid		3	heptanoic acid
4	tyrosine		4	1,3-Dihexadecanoylglycerol
5	9-Tetradecenoic acid		5	ribose
6	fructose		6	glucopyranose
7	Squalene		7	Aspartic acid
8	Octacosanoic acid		8	9,12-Octadecadienoic acid
9	2,4,6-Tri-tert.-butylbenzenethiol		9	sucrose
10	Panthotenic acid		10	alpha-Tocopherol
11	1-Tetradecanoylglycerol		11	Arabitol
12	9-octadecenoylglycerol		12	Diethyleneglycol
13	Propan-1,2-diol		13	Tryptophan
14	Arabitol		14	Malonic acid
15	ethanolamine		15	Galactopyranose
16	Tetradecanoic acid		16	Tetradecanoic acid
17	Gluconic acid-1,5-lactone		17	Urea
18	Octadecanoic acid		18	2-Monooctadecanoylglycerol
19	Adipic acid		19	Pentadecanoic acid
20	Dodecanoic acid		20	methionine
21	Tetracosanoic acid		21	cytosine
22	octadecanol		22	Adenine
23	Octacosanol		23	Glycerol
24	a-Ketoglutaric acid		24	Thymine
25	9-Octadecenoic acid		25	fructose
26	Butylamine		26	9-Octadecenoic acid
27	N-Acetyl-Lysine		27	Dodecanoic acid
28	Adenine		28	Glycolic acid
29	N-Acetylglutamic acid		29	myo-Inositol-p
30	Nicotinamide		30	gluconic acid
31	b-Aminoisobutyric acid		31	phenylalanine
32	Aminomalonic acid		32	9-hexadecenoic acid
33	ribose-5-p		33	hexacosanol
34	2-Furancarboxylic acid		34	3-methyl-3-hydroxybutanoic acid
35	Histidine		35	Octadecanoic acid
36	GABA		36	glutamic acid
37	Tryptophan		37	hexadecanoic acid
38	Dopamine		38	Heptadecanoic acid
39	galacturonic acid		39	glycine
40	1-heptadecanoylglycerol		40	2-Ketogluconic acid
41	alpha-Tocopherolacetic acid		41	Trehalose
42	8-hydroxy-2-Quinolinecarboxylic		42	Tetracosanol
43	Lysine		43	Campesterol
44	?		44	Cadaverine
45	3-methyl-3-hydroxybutanoic acid		45	1-eicosanoylglycerol
46	3,4-hydroxybenzoic acid		46	5-alpha-Cholestan-3-ol
47	1-eicosanoylglycerol		47	3,4-hydroxybenzoic acid
48	9-hexadecenoic acid		48	2-methyl-2-hydroxybutanoic acid
49	Hydroxylamine		49	octadecanol
50	dodecanol		50	3-hydroxyCholest-5-en-24-one
51	Campesterol		51	Putrescine
52	Benzoic acid		52	galacturonic acid
53	Docosanoic acid		53	Aminomalonic acid
54	5-alpha-Cholestan-3-ol		54	Monomethylphosphate
55	cytosine		55	1-hydroxymethyl-1,2-ethanediylHexadecanoic acid
56	methionine		56	4,8-hydroxy-2-Quinolinecarboxylic acid
57	2-methyl-2-hydroxybutanoic acid		57	Dopamine
58	phenylalanine		58	10-Heptadecenoic acid
59	3-hydroxyCholest-5-en-24-one		59	Histidine
60	Glutaric acid		60	Docosanoic acid
61	Thymine		61	Benzoic acid
62	Aspartic acid		62	2-Hydroxyglutaric acid
63	hexadecanoic acid		63	Eicosanoic acid
64	2-Monooctadecanoylglycerol		64	1-Methyl-alpha-D-glucopyranoside
65	gamma-Tocopherol		65	Citric acid
66	2-Monohexadecanoylglycerol		66	tyrosine
67	1-Monooctadecanoylglycerol		67	N-Acetyl-Lysine
68	2,3-hydroxypropanoic acid		68	gamma-Tocopherol
69	1-Monohexadecanoylglycerol		69	myo-Inositol
70	11-Octadecenoic acid		70	Adenosine
71	glucose-6-p		71	Butylamine
72	Cadaverine		72	Cholesterol
73	Heptadecanoic acid		73	Gluconic acid-1,5-lactone
74	Putrescine		74	valine
75	serine		75	Hydroxylamine
76	glutamic acid		76	2,3-hydroxypropanoic acid
77	sucrose		77	2-Furancarboxylic acid
78	Trehalose		78	dodecanol
79	Hexacosanoic acid		79	Lysine
80	2-Desoxy-pentos-3-ulose		80	1-Methyl-beta-D-galactopyranoside
81	beta-Sitosterol		81	Nonanoic acid
82	phosphoric acid		82	Propan-1,2-diol
83	Nonanoic acid		83	11-Octadecenoic acid
84	glucose		84	phosphoric acid
85	Threonine		85	Tetracosanoic acid
86	Pyrrole-2-carboxylic acid		86	Octacosanol
87	Eicosanoic acid		87	Squalene
88	Malonic acid		88	ethanolamine
89	Sorbitol		89	1-Monohexadecanoylglycerol
90	Nicotinic acid		90	B-alanine
91	Hydroxybutanoic acid		91	2-Monohexadecanoylglycerol
92	1-hydroxymethyl-1,2-ethanediylHexadecanoic acid		92	Erythritol
93	myo-Inositol		93	Uridine
94	triacontanol		94	glucose-6-p
95	Erythritol		95	proline
96	Azelaic acid		96	Mannose-6-p
97	malic acid		97	serine
98	myo-Inositol-p		98	malic acid
99	Succinic acid		99	b-Aminoisobutyric acid
100	pyruvic acid		100	1-Monooctadecanoylglycerol
101	hexacosanol		101	Hydroxybutanoic acid
102	Cholesterol		102	Alanine
103	Alanine		103	leucine
104	Erythronic acid		104	1-Tetradecanoylglycerol
105	Glycolic acid		105	Succinic acid
106	fructose-6-p		106	Pyrrole-2-carboxylic acid
107	Uridine		107	ribose-5-p
108	isoleucine		108	pyruvic acid
109	pyroglutamic acid		109	Nicotinamide
110	fumaric acid		110	maltose
111	valine		111	2,4,6-Tri-tert.-butylbenzenethiol
112	9,12-Octadecadienoic acid		112	1-heptadecanoylglycerol
113	alpha-Tocopherol		113	9-octadecenoylglycerol
114	gluconic acid		114	triacontanol
115	Adenosine		115	Glyceric acid
116	heptanoic acid		116	glucose
117	glucopyranose		117	Adipic acid
118	10-Heptadecenoic acid		118	2-Desoxy-pentos-3-ulose
119	Mannose-6-p		119	Glutaric acid
120	2-Ketogluconic acid		120	Hexacosanoic acid
121	B-alanine		121	beta-Sitosterol
122	ribose		122	Uracil
123	proline		123	Nicotinic acid
124	Diethyleneglycol		124	Sorbitol
125	Pentadecanoic acid		125	N-Acetylglutamic acid
126	glycine		126	Galactose
127	leucine		127	Threonine
128	Tetracosanol		128	Erythronic acid
129	Monomethylphosphate		129	Azelaic acid
130	Citric acid		130	GABA
131	1-Methyl-alpha-D-glucopyranoside		131	isoleucine
132	Galactopyranose		132	lactic acid
133	2-Hydroxyglutaric acid		133	fructose-6-p
134	1-Methyl-beta-D-galactopyranoside		134	9-Tetradecenoic acid
135	Glyceric acid		135	alpha-Tocopherolacetic acid
136	1,6-Anhydroglucose		136	fumaric acid
137	Urea		137	Octacosanoic acid
138	Galactose		138	Panthotenic acid
139	maltose		139	pyroglutamic acid
140	Glycerol		140	1,6-Anhydroglucose
141	a-Glycerophosphate
